# Supplementary material for: Multiplatform-Integrated Identification of Melatonin Targets for a Triad of Psychosocial-Sleep/Circadian-Cardiometabolic Disorders
Source: Int J Mol Sci. 2023 Jan 3;24(1):860. doi: 10.3390/ijms24010860 (PMC9821171; doi:10.3390/ijms24010860)
Supplement: Supplementary file 1 [file ijms-24-00860-s001.zip]

Archive with 2 entries (2 files):
- S1 - melatoninOpenTarghtsDataFromDataSources.xlsx
- S2 -R code used to build graphs.pdf
