# Supplementary material for: Multiplatform-Integrated Identification of Melatonin Targets for a Triad of Psychosocial-Sleep/Circadian-Cardiometabolic Disorders
Source: Int J Mol Sci. 2023 Jan 3;24(1):860. doi: 10.3390/ijms24010860 (PMC9821171; doi:10.3390/ijms24010860)
Supplement: Supplementary file 1 [file ijms-24-00860-s001.zip › S1 - melatoninOpenTarghtsDataFromDataSources.xlsx]

## Sheet: AssociationScoresByDataSource
datasourceId	superDiseaseGroup	diseaseLabel	datasourceHarmonicScore	datasourceEvidenceCount	targetName	targetSymbol	associationType	Avg(datasourceHarmonicScore) for superDiseaseGroup	Sum(datasourceEvidenceCount) for superDiseaseGroup
chembl	cardiometabolic	internal carotid artery stenosis	1	2	melatonin receptor 1A	MTNR1A	direct	0.332451	1604
chembl	psychosocialStress	schizoaffective disorder	1	2	melatonin receptor 1A	MTNR1A	direct	0.447735	1074
chembl	sleep	REM sleep behavior disorder	1	2	melatonin receptor 1A	MTNR1A	direct	0.531945	403
chembl	cardiometabolic	internal carotid artery stenosis	1	2	melatonin receptor 1A	MTNR1A	indirect	0.332451	1604
chembl	cardiometabolic	carotid artery disease	1	2	melatonin receptor 1A	MTNR1A	indirect	0.332451	1604
chembl	psychosocialStress	schizoaffective disorder	1	2	melatonin receptor 1A	MTNR1A	indirect	0.447735	1074
chembl	sleep	REM sleep behavior disorder	1	2	melatonin receptor 1A	MTNR1A	indirect	0.531945	403
chembl	cardiometabolic	Abnormality of the cardiovascular system	1	2	melatonin receptor 1A	MTNR1A	indirect	0.332451	1604
chembl	psychosocialStress	unipolar depression	1	1	melatonin receptor 1A	MTNR1A	direct	0.447735	1074
chembl	cardiometabolic	coronary artery calcification	1	1	melatonin receptor 1A	MTNR1A	direct	0.332451	1604
chembl	cardiometabolic	Ischemic stroke	1	1	melatonin receptor 1A	MTNR1A	direct	0.332451	1604
chembl	psychosocialStress	unipolar depression	1	1	melatonin receptor 1A	MTNR1A	indirect	0.447735	1074
chembl	cardiometabolic	coronary artery calcification	1	1	melatonin receptor 1A	MTNR1A	indirect	0.332451	1604
chembl	cardiometabolic	Ischemic stroke	1	1	melatonin receptor 1A	MTNR1A	indirect	0.332451	1604
chembl	cardiometabolic	Cerebral ischemia	1	1	melatonin receptor 1A	MTNR1A	indirect	0.332451	1604
chembl	cardiometabolic	Abnormality of the vasculature	1	1	melatonin receptor 1A	MTNR1A	indirect	0.332451	1604
chembl	cardiometabolic	Abnormal cardiovascular system physiology	1	1	melatonin receptor 1A	MTNR1A	indirect	0.332451	1604
chembl	cardiometabolic	internal carotid artery stenosis	1	2	melatonin receptor 1B	MTNR1B	direct	0.332451	1604
chembl	psychosocialStress	schizoaffective disorder	1	2	melatonin receptor 1B	MTNR1B	direct	0.447735	1074
chembl	sleep	REM sleep behavior disorder	1	2	melatonin receptor 1B	MTNR1B	direct	0.531945	403
chembl	cardiometabolic	internal carotid artery stenosis	1	2	melatonin receptor 1B	MTNR1B	indirect	0.332451	1604
chembl	cardiometabolic	carotid artery disease	1	2	melatonin receptor 1B	MTNR1B	indirect	0.332451	1604
chembl	psychosocialStress	schizoaffective disorder	1	2	melatonin receptor 1B	MTNR1B	indirect	0.447735	1074
chembl	sleep	REM sleep behavior disorder	1	2	melatonin receptor 1B	MTNR1B	indirect	0.531945	403
chembl	cardiometabolic	Abnormality of the cardiovascular system	1	2	melatonin receptor 1B	MTNR1B	indirect	0.332451	1604
chembl	psychosocialStress	unipolar depression	1	1	melatonin receptor 1B	MTNR1B	direct	0.447735	1074
chembl	cardiometabolic	coronary artery calcification	1	1	melatonin receptor 1B	MTNR1B	direct	0.332451	1604
chembl	cardiometabolic	Ischemic stroke	1	1	melatonin receptor 1B	MTNR1B	direct	0.332451	1604
chembl	psychosocialStress	unipolar depression	1	1	melatonin receptor 1B	MTNR1B	indirect	0.447735	1074
chembl	cardiometabolic	coronary artery calcification	1	1	melatonin receptor 1B	MTNR1B	indirect	0.332451	1604
chembl	cardiometabolic	Ischemic stroke	1	1	melatonin receptor 1B	MTNR1B	indirect	0.332451	1604
chembl	cardiometabolic	Cerebral ischemia	1	1	melatonin receptor 1B	MTNR1B	indirect	0.332451	1604
chembl	cardiometabolic	Abnormality of the vasculature	1	1	melatonin receptor 1B	MTNR1B	indirect	0.332451	1604
chembl	cardiometabolic	Abnormal cardiovascular system physiology	1	1	melatonin receptor 1B	MTNR1B	indirect	0.332451	1604
chembl	psychosocialStress	mental or behavioural disorder	0.995772	118	melatonin receptor 1A	MTNR1A	indirect	0.447735	1074
chembl	psychosocialStress	mental or behavioural disorder	0.995772	118	melatonin receptor 1B	MTNR1B	indirect	0.447735	1074
chembl	psychosocialStress	psychiatric disorder	0.995706	120	melatonin receptor 1A	MTNR1A	indirect	0.447735	1074
chembl	psychosocialStress	psychiatric disorder	0.995706	120	melatonin receptor 1B	MTNR1B	indirect	0.447735	1074
chembl	psychosocialStress	cognitive disorder	0.99209	23	melatonin receptor 1A	MTNR1A	indirect	0.447735	1074
chembl	psychosocialStress	cognitive disorder	0.99209	23	melatonin receptor 1B	MTNR1B	indirect	0.447735	1074
chembl	sleep	Sleep Disorder	0.99121	61	melatonin receptor 1A	MTNR1A	indirect	0.531945	403
chembl	sleep	Sleep Disorder	0.99121	61	melatonin receptor 1B	MTNR1B	indirect	0.531945	403
chembl	sleep	insomnia	0.988593	42	melatonin receptor 1A	MTNR1A	direct	0.531945	403
chembl	sleep	insomnia	0.988593	42	melatonin receptor 1A	MTNR1A	indirect	0.531945	403
chembl	sleep	insomnia	0.988593	42	melatonin receptor 1B	MTNR1B	direct	0.531945	403
chembl	sleep	insomnia	0.988593	42	melatonin receptor 1B	MTNR1B	indirect	0.531945	403
chembl	psychosocialStress	psychosis	0.986565	9	melatonin receptor 1A	MTNR1A	indirect	0.447735	1074
chembl	psychosocialStress	psychosis	0.986565	9	melatonin receptor 1B	MTNR1B	indirect	0.447735	1074
chembl	psychosocialStress	delirium	0.984355	14	melatonin receptor 1A	MTNR1A	direct	0.447735	1074
chembl	psychosocialStress	delirium	0.984355	14	melatonin receptor 1A	MTNR1A	indirect	0.447735	1074
chembl	psychosocialStress	delirium	0.984355	14	melatonin receptor 1B	MTNR1B	direct	0.447735	1074
chembl	psychosocialStress	delirium	0.984355	14	melatonin receptor 1B	MTNR1B	indirect	0.447735	1074
chembl	psychosocialStress	mood disorder	0.972207	22	melatonin receptor 1A	MTNR1A	indirect	0.447735	1074
chembl	psychosocialStress	mood disorder	0.972207	22	melatonin receptor 1B	MTNR1B	indirect	0.447735	1074
phenodigm	cardiometabolic	rare diabetes mellitus type 2	0.960765	8	melatonin receptor 1B	MTNR1B	indirect	0.332451	1604
phenodigm	cardiometabolic	diabetes mellitus	0.960589	12	melatonin receptor 1B	MTNR1B	indirect	0.332451	1604
phenodigm	cardiometabolic	glucose metabolism disease	0.960589	12	melatonin receptor 1B	MTNR1B	indirect	0.332451	1604
phenodigm	cardiometabolic	Rare genetic diabetes mellitus	0.960504	9	melatonin receptor 1B	MTNR1B	indirect	0.332451	1604
phenodigm	cardiometabolic	type I diabetes mellitus	0.959898	3	melatonin receptor 1B	MTNR1B	direct	0.332451	1604
phenodigm	cardiometabolic	type I diabetes mellitus	0.959898	3	melatonin receptor 1B	MTNR1B	indirect	0.332451	1604
chembl	psychosocialStress	bipolar disorder	0.956216	5	melatonin receptor 1A	MTNR1A	direct	0.447735	1074
chembl	psychosocialStress	bipolar disorder	0.956216	5	melatonin receptor 1A	MTNR1A	indirect	0.447735	1074
chembl	psychosocialStress	bipolar disorder	0.956216	5	melatonin receptor 1B	MTNR1B	direct	0.447735	1074
chembl	psychosocialStress	bipolar disorder	0.956216	5	melatonin receptor 1B	MTNR1B	indirect	0.447735	1074
chembl	psychosocialStress	depressive disorder	0.953449	17	melatonin receptor 1A	MTNR1A	indirect	0.447735	1074
chembl	psychosocialStress	depressive disorder	0.953449	17	melatonin receptor 1B	MTNR1B	indirect	0.447735	1074
chembl	sleep	sleep-wake disorder	0.951676	11	melatonin receptor 1A	MTNR1A	indirect	0.531945	403
chembl	sleep	sleep-wake disorder	0.951676	11	melatonin receptor 1B	MTNR1B	indirect	0.531945	403
chembl	psychosocialStress	major depressive disorder	0.931566	12	melatonin receptor 1A	MTNR1A	direct	0.447735	1074
chembl	psychosocialStress	major depressive disorder	0.931566	12	melatonin receptor 1A	MTNR1A	indirect	0.447735	1074
chembl	psychosocialStress	major depressive disorder	0.931566	12	melatonin receptor 1B	MTNR1B	direct	0.447735	1074
chembl	psychosocialStress	major depressive disorder	0.931566	12	melatonin receptor 1B	MTNR1B	indirect	0.447735	1074
phenodigm	cardiometabolic	Transient neonatal diabetes mellitus	0.9282	1	melatonin receptor 1B	MTNR1B	direct	0.332451	1604
phenodigm	cardiometabolic	Neonatal diabetes mellitus	0.9282	1	melatonin receptor 1B	MTNR1B	indirect	0.332451	1604
phenodigm	cardiometabolic	Transient neonatal diabetes mellitus	0.9282	1	melatonin receptor 1B	MTNR1B	indirect	0.332451	1604
europepmc	cardiometabolic	diabetes mellitus	0.917794	182	melatonin receptor 1B	MTNR1B	indirect	0.332451	1604
europepmc	cardiometabolic	glucose metabolism disease	0.917794	182	melatonin receptor 1B	MTNR1B	indirect	0.332451	1604
chembl	cardiometabolic	neurovascular disease	0.914738	12	melatonin receptor 1A	MTNR1A	indirect	0.332451	1604
chembl	cardiometabolic	neurovascular disease	0.914738	12	melatonin receptor 1B	MTNR1B	indirect	0.332451	1604
chembl	psychosocialStress	anxiety	0.910732	4	melatonin receptor 1A	MTNR1A	direct	0.447735	1074
chembl	psychosocialStress	anxiety	0.910732	4	melatonin receptor 1A	MTNR1A	indirect	0.447735	1074
chembl	psychosocialStress	Behavioral abnormality	0.910732	4	melatonin receptor 1A	MTNR1A	indirect	0.447735	1074
chembl	psychosocialStress	anxiety	0.910732	4	melatonin receptor 1B	MTNR1B	direct	0.447735	1074
chembl	psychosocialStress	anxiety	0.910732	4	melatonin receptor 1B	MTNR1B	indirect	0.447735	1074
chembl	psychosocialStress	Behavioral abnormality	0.910732	4	melatonin receptor 1B	MTNR1B	indirect	0.447735	1074
chembl	sleep	Sleep Disorder	0.910506	8	melatonin receptor 1A	MTNR1A	direct	0.531945	403
chembl	sleep	Sleep Disorder	0.910506	8	melatonin receptor 1B	MTNR1B	direct	0.531945	403
chembl	cardiometabolic	vascular disease	0.908119	15	melatonin receptor 1A	MTNR1A	indirect	0.332451	1604
chembl	cardiometabolic	vascular disease	0.908119	15	melatonin receptor 1B	MTNR1B	indirect	0.332451	1604
chembl	cardiometabolic	cardiovascular disease	0.904977	17	melatonin receptor 1A	MTNR1A	indirect	0.332451	1604
chembl	cardiometabolic	cardiovascular disease	0.904977	17	melatonin receptor 1B	MTNR1B	indirect	0.332451	1604
chembl	sleep	sleep-wake disorder	0.901155	6	melatonin receptor 1A	MTNR1A	direct	0.531945	403
chembl	sleep	sleep-wake disorder	0.901155	6	melatonin receptor 1B	MTNR1B	direct	0.531945	403
europepmc	cardiometabolic	gestational diabetes	0.899734	49	melatonin receptor 1B	MTNR1B	direct	0.332451	1604
europepmc	cardiometabolic	gestational diabetes	0.899734	49	melatonin receptor 1B	MTNR1B	indirect	0.332451	1604
chembl	cardiometabolic	disease of central nervous system or retinal vasculature	0.889805	4	melatonin receptor 1A	MTNR1A	indirect	0.332451	1604
chembl	cardiometabolic	disease of central nervous system or retinal vasculature	0.889805	4	melatonin receptor 1B	MTNR1B	indirect	0.332451	1604
ot_genetics_portal	cardiometabolic	insulin measurement	0.885772	15	melatonin receptor 1B	MTNR1B	indirect	0.332451	1604
ot_genetics_portal	cardiometabolic	diabetes mellitus biomarker	0.885467	36	melatonin receptor 1B	MTNR1B	indirect	0.332451	1604
ot_genetics_portal	cardiometabolic	insulin sensitivity measurement	0.883924	1	melatonin receptor 1B	MTNR1B	direct	0.332451	1604
ot_genetics_portal	cardiometabolic	insulin sensitivity measurement	0.883924	1	melatonin receptor 1B	MTNR1B	indirect	0.332451	1604
ot_genetics_portal	cardiometabolic	fasting blood insulin measurement	0.883765	2	melatonin receptor 1B	MTNR1B	direct	0.332451	1604
ot_genetics_portal	cardiometabolic	fasting blood insulin measurement	0.883765	2	melatonin receptor 1B	MTNR1B	indirect	0.332451	1604
ot_genetics_portal	cardiometabolic	peak insulin response measurement	0.883569	1	melatonin receptor 1B	MTNR1B	direct	0.332451	1604
ot_genetics_portal	cardiometabolic	peak insulin response measurement	0.883569	1	melatonin receptor 1B	MTNR1B	indirect	0.332451	1604
ot_genetics_portal	cardiometabolic	glucose measurement	0.88325	23	melatonin receptor 1B	MTNR1B	indirect	0.332451	1604
chembl	cardiometabolic	arterial disorder	0.883242	5	melatonin receptor 1A	MTNR1A	indirect	0.332451	1604
chembl	cardiometabolic	arterial disorder	0.883242	5	melatonin receptor 1B	MTNR1B	indirect	0.332451	1604
ot_genetics_portal	cardiometabolic	insulin response measurement	0.882655	3	melatonin receptor 1B	MTNR1B	direct	0.332451	1604
ot_genetics_portal	cardiometabolic	insulin response measurement	0.882655	3	melatonin receptor 1B	MTNR1B	indirect	0.332451	1604
ot_genetics_portal	cardiometabolic	acute insulin response measurement	0.881065	2	melatonin receptor 1B	MTNR1B	direct	0.332451	1604
ot_genetics_portal	cardiometabolic	acute insulin response measurement	0.881065	2	melatonin receptor 1B	MTNR1B	indirect	0.332451	1604
ot_genetics_portal	sleep	sleep measurement	0.880863	3	melatonin receptor 1B	MTNR1B	indirect	0.531945	403
ot_genetics_portal	cardiometabolic	diabetes mellitus	0.880688	3	melatonin receptor 1B	MTNR1B	direct	0.332451	1604
ot_genetics_portal	cardiometabolic	fasting blood glucose measurement	0.879922	15	melatonin receptor 1B	MTNR1B	direct	0.332451	1604
ot_genetics_portal	cardiometabolic	fasting blood glucose measurement	0.879922	15	melatonin receptor 1B	MTNR1B	indirect	0.332451	1604
ot_genetics_portal	cardiometabolic	diabetes mellitus	0.87859	13	melatonin receptor 1B	MTNR1B	indirect	0.332451	1604
ot_genetics_portal	cardiometabolic	glucose metabolism disease	0.87859	13	melatonin receptor 1B	MTNR1B	indirect	0.332451	1604
ot_genetics_portal	cardiometabolic	type II diabetes mellitus	0.874865	9	melatonin receptor 1B	MTNR1B	direct	0.332451	1604
ot_genetics_portal	cardiometabolic	type II diabetes mellitus	0.874865	9	melatonin receptor 1B	MTNR1B	indirect	0.332451	1604
ot_genetics_portal	cardiometabolic	insulin measurement	0.871268	1	melatonin receptor 1B	MTNR1B	direct	0.332451	1604
ot_genetics_portal	cardiometabolic	glucose homeostasis measurement	0.869528	2	melatonin receptor 1B	MTNR1B	direct	0.332451	1604
ot_genetics_portal	cardiometabolic	glucose homeostasis measurement	0.869528	2	melatonin receptor 1B	MTNR1B	indirect	0.332451	1604
ot_genetics_portal	cardiometabolic	glucose tolerance test	0.845304	2	melatonin receptor 1B	MTNR1B	direct	0.332451	1604
ot_genetics_portal	cardiometabolic	glucose tolerance test	0.845304	2	melatonin receptor 1B	MTNR1B	indirect	0.332451	1604
ot_genetics_portal	cardiometabolic	cardiovascular measurement	0.833879	2	melatonin receptor 1B	MTNR1B	indirect	0.332451	1604
ot_genetics_portal	cardiometabolic	cardiovascular disease biomarker measurement	0.833879	2	melatonin receptor 1B	MTNR1B	indirect	0.332451	1604
ot_genetics_portal	cardiometabolic	metabolic syndrome	0.809203	4	melatonin receptor 1B	MTNR1B	direct	0.332451	1604
ot_genetics_portal	cardiometabolic	metabolic syndrome	0.809203	4	melatonin receptor 1B	MTNR1B	indirect	0.332451	1604
chembl	psychosocialStress	drug dependence	0.757561	4	melatonin receptor 1A	MTNR1A	indirect	0.447735	1074
chembl	psychosocialStress	drug-induced mental disorder	0.757561	4	melatonin receptor 1A	MTNR1A	indirect	0.447735	1074
chembl	psychosocialStress	substance dependence	0.757561	4	melatonin receptor 1A	MTNR1A	indirect	0.447735	1074
chembl	psychosocialStress	drug dependence	0.757561	4	melatonin receptor 1B	MTNR1B	indirect	0.447735	1074
chembl	psychosocialStress	drug-induced mental disorder	0.757561	4	melatonin receptor 1B	MTNR1B	indirect	0.447735	1074
chembl	psychosocialStress	substance dependence	0.757561	4	melatonin receptor 1B	MTNR1B	indirect	0.447735	1074
europepmc	cardiometabolic	type II diabetes mellitus	0.740779	96	melatonin receptor 1B	MTNR1B	direct	0.332451	1604
europepmc	cardiometabolic	type II diabetes mellitus	0.740779	96	melatonin receptor 1B	MTNR1B	indirect	0.332451	1604
chembl	psychosocialStress	depressive disorder	0.7	4	melatonin receptor 1A	MTNR1A	direct	0.447735	1074
chembl	psychosocialStress	Mental deterioration	0.7	2	melatonin receptor 1A	MTNR1A	indirect	0.447735	1074
chembl	psychosocialStress	depressive disorder	0.7	4	melatonin receptor 1B	MTNR1B	direct	0.447735	1074
chembl	psychosocialStress	Mental deterioration	0.7	2	melatonin receptor 1B	MTNR1B	indirect	0.447735	1074
ot_genetics_portal	cardiometabolic	gestational diabetes	0.671138	1	melatonin receptor 1B	MTNR1B	direct	0.332451	1604
ot_genetics_portal	cardiometabolic	gestational diabetes	0.671138	1	melatonin receptor 1B	MTNR1B	indirect	0.332451	1604
chembl	psychosocialStress	Cognitive impairment	0.659184	3	melatonin receptor 1A	MTNR1A	indirect	0.447735	1074
chembl	psychosocialStress	Abnormality of higher mental function	0.659184	3	melatonin receptor 1A	MTNR1A	indirect	0.447735	1074
chembl	psychosocialStress	Abnormality of higher mental function	0.659184	3	melatonin receptor 1B	MTNR1B	indirect	0.447735	1074
chembl	psychosocialStress	Cognitive impairment	0.659184	3	melatonin receptor 1B	MTNR1B	indirect	0.447735	1074
chembl	psychosocialStress	developmental disorder of mental health	0.61721	6	melatonin receptor 1A	MTNR1A	indirect	0.447735	1074
chembl	psychosocialStress	developmental disorder of mental health	0.61721	6	melatonin receptor 1B	MTNR1B	indirect	0.447735	1074
chembl	psychosocialStress	attention deficit hyperactivity disorder	0.58	2	melatonin receptor 1A	MTNR1A	direct	0.447735	1074
chembl	psychosocialStress	attention deficit hyperactivity disorder	0.58	2	melatonin receptor 1A	MTNR1A	indirect	0.447735	1074
chembl	psychosocialStress	attention deficit-hyperactivity disorder	0.58	2	melatonin receptor 1A	MTNR1A	indirect	0.447735	1074
chembl	psychosocialStress	attention deficit hyperactivity disorder	0.58	2	melatonin receptor 1B	MTNR1B	direct	0.447735	1074
chembl	psychosocialStress	attention deficit hyperactivity disorder	0.58	2	melatonin receptor 1B	MTNR1B	indirect	0.447735	1074
chembl	psychosocialStress	attention deficit-hyperactivity disorder	0.58	2	melatonin receptor 1B	MTNR1B	indirect	0.447735	1074
europepmc	cardiometabolic	obesity	0.542032	20	melatonin receptor 1B	MTNR1B	direct	0.332451	1604
europepmc	cardiometabolic	obesity	0.542032	20	melatonin receptor 1B	MTNR1B	indirect	0.332451	1604
ot_genetics_portal	psychosocialStress	conduct disorder	0.507387	1	melatonin receptor 1B	MTNR1B	direct	0.447735	1074
ot_genetics_portal	psychosocialStress	conduct disorder	0.507387	1	melatonin receptor 1B	MTNR1B	indirect	0.447735	1074
ot_genetics_portal	psychosocialStress	developmental disorder of mental health	0.507387	1	melatonin receptor 1B	MTNR1B	indirect	0.447735	1074
europepmc	cardiometabolic	diabetes mellitus	0.5062	32	melatonin receptor 1B	MTNR1B	direct	0.332451	1604
ot_genetics_portal	psychosocialStress	mental or behavioural disorder	0.422837	2	melatonin receptor 1B	MTNR1B	indirect	0.447735	1074
ot_genetics_portal	psychosocialStress	psychiatric disorder	0.422837	2	melatonin receptor 1B	MTNR1B	indirect	0.447735	1074
europepmc	psychosocialStress	psychosis	0.348	2	melatonin receptor 1A	MTNR1A	indirect	0.447735	1074
europepmc	psychosocialStress	cognitive disorder	0.325737	6	melatonin receptor 1A	MTNR1A	indirect	0.447735	1074
europepmc	psychosocialStress	mental or behavioural disorder	0.325413	25	melatonin receptor 1A	MTNR1A	indirect	0.447735	1074
europepmc	psychosocialStress	psychiatric disorder	0.325413	25	melatonin receptor 1A	MTNR1A	indirect	0.447735	1074
europepmc	cardiometabolic	Glucose intolerance	0.262	2	melatonin receptor 1B	MTNR1B	direct	0.332451	1604
europepmc	cardiometabolic	Glucose intolerance	0.262	2	melatonin receptor 1B	MTNR1B	indirect	0.332451	1604
europepmc	cardiometabolic	Abnormal glucose homeostasis	0.228604	8	melatonin receptor 1B	MTNR1B	indirect	0.332451	1604
europepmc	cardiometabolic	gestational diabetes	0.208	2	melatonin receptor 1A	MTNR1A	direct	0.332451	1604
europepmc	cardiometabolic	gestational diabetes	0.208	2	melatonin receptor 1A	MTNR1A	indirect	0.332451	1604
chembl	cardiometabolic	hypertension	0.2	2	melatonin receptor 1A	MTNR1A	direct	0.332451	1604
chembl	cardiometabolic	hypertension	0.2	2	melatonin receptor 1A	MTNR1A	indirect	0.332451	1604
chembl	cardiometabolic	heart disease	0.2	2	melatonin receptor 1A	MTNR1A	indirect	0.332451	1604
chembl	cardiometabolic	metabolic syndrome	0.2	1	melatonin receptor 1A	MTNR1A	direct	0.332451	1604
chembl	cardiometabolic	atrial fibrillation	0.2	1	melatonin receptor 1A	MTNR1A	direct	0.332451	1604
chembl	cardiometabolic	aortic aneurysm	0.2	1	melatonin receptor 1A	MTNR1A	direct	0.332451	1604
chembl	psychosocialStress	drug dependence	0.2	1	melatonin receptor 1A	MTNR1A	direct	0.447735	1074
chembl	psychosocialStress	obsessive-compulsive disorder	0.2	1	melatonin receptor 1A	MTNR1A	direct	0.447735	1074
chembl	cardiometabolic	acute myocardial infarction	0.2	1	melatonin receptor 1A	MTNR1A	direct	0.332451	1604
chembl	cardiometabolic	prediabetes syndrome	0.2	1	melatonin receptor 1A	MTNR1A	direct	0.332451	1604
chembl	psychosocialStress	Fatigue	0.2	1	melatonin receptor 1A	MTNR1A	direct	0.447735	1074
chembl	psychosocialStress	Cognitive impairment	0.2	1	melatonin receptor 1A	MTNR1A	direct	0.447735	1074
chembl	sleep	circadian rhythm sleep disorder	0.2	1	melatonin receptor 1A	MTNR1A	direct	0.531945	403
chembl	psychosocialStress	alcohol-related disorders	0.2	1	melatonin receptor 1A	MTNR1A	direct	0.447735	1074
chembl	cardiometabolic	atrial fibrillation	0.2	1	melatonin receptor 1A	MTNR1A	indirect	0.332451	1604
chembl	cardiometabolic	metabolic syndrome	0.2	1	melatonin receptor 1A	MTNR1A	indirect	0.332451	1604
chembl	cardiometabolic	myocardial infarction	0.2	1	melatonin receptor 1A	MTNR1A	indirect	0.332451	1604
chembl	cardiometabolic	obesity	0.2	1	melatonin receptor 1A	MTNR1A	indirect	0.332451	1604
chembl	cardiometabolic	aortic aneurysm	0.2	1	melatonin receptor 1A	MTNR1A	indirect	0.332451	1604
chembl	cardiometabolic	cardiac arrhythmia	0.2	1	melatonin receptor 1A	MTNR1A	indirect	0.332451	1604
chembl	psychosocialStress	obsessive-compulsive disorder	0.2	1	melatonin receptor 1A	MTNR1A	indirect	0.447735	1074
chembl	cardiometabolic	aortic disease	0.2	1	melatonin receptor 1A	MTNR1A	indirect	0.332451	1604
chembl	psychosocialStress	anxiety disorder	0.2	1	melatonin receptor 1A	MTNR1A	indirect	0.447735	1074
chembl	cardiometabolic	acute myocardial infarction	0.2	1	melatonin receptor 1A	MTNR1A	indirect	0.332451	1604
chembl	cardiometabolic	prediabetes syndrome	0.2	1	melatonin receptor 1A	MTNR1A	indirect	0.332451	1604
chembl	psychosocialStress	Fatigue	0.2	1	melatonin receptor 1A	MTNR1A	indirect	0.447735	1074
chembl	cardiometabolic	cardiac rhythm disease	0.2	1	melatonin receptor 1A	MTNR1A	indirect	0.332451	1604
chembl	psychosocialStress	alcohol-related disorders	0.2	1	melatonin receptor 1A	MTNR1A	indirect	0.447735	1074
chembl	sleep	circadian rhythm sleep disorder	0.2	1	melatonin receptor 1A	MTNR1A	indirect	0.531945	403
chembl	cardiometabolic	myocardial disorder	0.2	1	melatonin receptor 1A	MTNR1A	indirect	0.332451	1604
chembl	cardiometabolic	hypertension	0.2	2	melatonin receptor 1B	MTNR1B	direct	0.332451	1604
chembl	cardiometabolic	hypertension	0.2	2	melatonin receptor 1B	MTNR1B	indirect	0.332451	1604
chembl	cardiometabolic	heart disease	0.2	2	melatonin receptor 1B	MTNR1B	indirect	0.332451	1604
chembl	cardiometabolic	metabolic syndrome	0.2	1	melatonin receptor 1B	MTNR1B	direct	0.332451	1604
chembl	cardiometabolic	atrial fibrillation	0.2	1	melatonin receptor 1B	MTNR1B	direct	0.332451	1604
europepmc	cardiometabolic	myocardial infarction	0.2	1	melatonin receptor 1B	MTNR1B	direct	0.332451	1604
chembl	cardiometabolic	aortic aneurysm	0.2	1	melatonin receptor 1B	MTNR1B	direct	0.332451	1604
chembl	psychosocialStress	drug dependence	0.2	1	melatonin receptor 1B	MTNR1B	direct	0.447735	1074
chembl	psychosocialStress	obsessive-compulsive disorder	0.2	1	melatonin receptor 1B	MTNR1B	direct	0.447735	1074
chembl	cardiometabolic	acute myocardial infarction	0.2	1	melatonin receptor 1B	MTNR1B	direct	0.332451	1604
chembl	cardiometabolic	prediabetes syndrome	0.2	1	melatonin receptor 1B	MTNR1B	direct	0.332451	1604
chembl	psychosocialStress	Fatigue	0.2	1	melatonin receptor 1B	MTNR1B	direct	0.447735	1074
chembl	psychosocialStress	Cognitive impairment	0.2	1	melatonin receptor 1B	MTNR1B	direct	0.447735	1074
chembl	psychosocialStress	alcohol-related disorders	0.2	1	melatonin receptor 1B	MTNR1B	direct	0.447735	1074
chembl	sleep	circadian rhythm sleep disorder	0.2	1	melatonin receptor 1B	MTNR1B	direct	0.531945	403
chembl	cardiometabolic	atrial fibrillation	0.2	1	melatonin receptor 1B	MTNR1B	indirect	0.332451	1604
chembl	cardiometabolic	metabolic syndrome	0.2	1	melatonin receptor 1B	MTNR1B	indirect	0.332451	1604
europepmc	cardiometabolic	myocardial infarction	0.2	1	melatonin receptor 1B	MTNR1B	indirect	0.332451	1604
chembl	cardiometabolic	myocardial infarction	0.2	1	melatonin receptor 1B	MTNR1B	indirect	0.332451	1604
chembl	cardiometabolic	obesity	0.2	1	melatonin receptor 1B	MTNR1B	indirect	0.332451	1604
chembl	cardiometabolic	aortic aneurysm	0.2	1	melatonin receptor 1B	MTNR1B	indirect	0.332451	1604
chembl	cardiometabolic	cardiac arrhythmia	0.2	1	melatonin receptor 1B	MTNR1B	indirect	0.332451	1604
chembl	psychosocialStress	obsessive-compulsive disorder	0.2	1	melatonin receptor 1B	MTNR1B	indirect	0.447735	1074
chembl	cardiometabolic	aortic disease	0.2	1	melatonin receptor 1B	MTNR1B	indirect	0.332451	1604
chembl	psychosocialStress	anxiety disorder	0.2	1	melatonin receptor 1B	MTNR1B	indirect	0.447735	1074
chembl	cardiometabolic	acute myocardial infarction	0.2	1	melatonin receptor 1B	MTNR1B	indirect	0.332451	1604
chembl	cardiometabolic	prediabetes syndrome	0.2	1	melatonin receptor 1B	MTNR1B	indirect	0.332451	1604
chembl	psychosocialStress	Fatigue	0.2	1	melatonin receptor 1B	MTNR1B	indirect	0.447735	1074
chembl	cardiometabolic	cardiac rhythm disease	0.2	1	melatonin receptor 1B	MTNR1B	indirect	0.332451	1604
chembl	psychosocialStress	alcohol-related disorders	0.2	1	melatonin receptor 1B	MTNR1B	indirect	0.447735	1074
chembl	sleep	circadian rhythm sleep disorder	0.2	1	melatonin receptor 1B	MTNR1B	indirect	0.531945	403
europepmc	cardiometabolic	myocardial disorder	0.2	1	melatonin receptor 1B	MTNR1B	indirect	0.332451	1604
chembl	cardiometabolic	myocardial disorder	0.2	1	melatonin receptor 1B	MTNR1B	indirect	0.332451	1604
europepmc	cardiometabolic	diabetes mellitus	0.182839	5	melatonin receptor 1A	MTNR1A	indirect	0.332451	1604
europepmc	cardiometabolic	glucose metabolism disease	0.182839	5	melatonin receptor 1A	MTNR1A	indirect	0.332451	1604
ot_genetics_portal	psychosocialStress	smoking behaviour measurement	0.181439	1	melatonin receptor 1B	MTNR1B	indirect	0.447735	1074
chembl	sleep	obstructive sleep apnea	0.178	2	melatonin receptor 1A	MTNR1A	direct	0.531945	403
chembl	cardiometabolic	diabetes mellitus	0.178	2	melatonin receptor 1A	MTNR1A	indirect	0.332451	1604
chembl	sleep	obstructive sleep apnea	0.178	2	melatonin receptor 1A	MTNR1A	indirect	0.531945	403
chembl	sleep	sleep apnea	0.178	2	melatonin receptor 1A	MTNR1A	indirect	0.531945	403
chembl	cardiometabolic	glucose metabolism disease	0.178	2	melatonin receptor 1A	MTNR1A	indirect	0.332451	1604
chembl	sleep	obstructive sleep apnea	0.178	2	melatonin receptor 1B	MTNR1B	direct	0.531945	403
chembl	cardiometabolic	diabetes mellitus	0.178	2	melatonin receptor 1B	MTNR1B	indirect	0.332451	1604
chembl	sleep	obstructive sleep apnea	0.178	2	melatonin receptor 1B	MTNR1B	indirect	0.531945	403
chembl	sleep	sleep apnea	0.178	2	melatonin receptor 1B	MTNR1B	indirect	0.531945	403
chembl	cardiometabolic	glucose metabolism disease	0.178	2	melatonin receptor 1B	MTNR1B	indirect	0.332451	1604
europepmc	cardiometabolic	cardiovascular disease	0.169832	10	melatonin receptor 1B	MTNR1B	indirect	0.332451	1604
europepmc	cardiometabolic	heart disease	0.163638	6	melatonin receptor 1B	MTNR1B	indirect	0.332451	1604
europepmc	cardiometabolic	Genetic cardiac anomaly	0.161584	12	melatonin receptor 1A	MTNR1A	indirect	0.332451	1604
europepmc	cardiometabolic	cardiovascular disease	0.156957	10	melatonin receptor 1A	MTNR1A	indirect	0.332451	1604
europepmc	sleep	Sleep Disorder	0.156532	7	melatonin receptor 1A	MTNR1A	indirect	0.531945	403
europepmc	sleep	insomnia	0.150385	5	melatonin receptor 1A	MTNR1A	direct	0.531945	403
europepmc	sleep	insomnia	0.150385	5	melatonin receptor 1A	MTNR1A	indirect	0.531945	403
europepmc	cardiometabolic	atherosclerosis	0.15	1	melatonin receptor 1A	MTNR1A	direct	0.332451	1604
europepmc	cardiometabolic	atherosclerosis	0.15	1	melatonin receptor 1A	MTNR1A	indirect	0.332451	1604
europepmc	cardiometabolic	arterial occlusive disease	0.15	1	melatonin receptor 1A	MTNR1A	indirect	0.332451	1604
europepmc	cardiometabolic	arteriosclerosis	0.15	1	melatonin receptor 1A	MTNR1A	indirect	0.332451	1604
europepmc	cardiometabolic	arteriosclerosis disorder	0.15	1	melatonin receptor 1A	MTNR1A	indirect	0.332451	1604
europepmc	psychosocialStress	bipolar disorder	0.15	1	melatonin receptor 1B	MTNR1B	direct	0.447735	1074
europepmc	psychosocialStress	bipolar disorder	0.15	1	melatonin receptor 1B	MTNR1B	indirect	0.447735	1074
europepmc	cardiometabolic	atrial heart septal defect	0.14932	6	melatonin receptor 1A	MTNR1A	direct	0.332451	1604
europepmc	cardiometabolic	congenital heart disease	0.14932	6	melatonin receptor 1A	MTNR1A	indirect	0.332451	1604
europepmc	cardiometabolic	congenital heart malformation	0.14932	6	melatonin receptor 1A	MTNR1A	indirect	0.332451	1604
europepmc	cardiometabolic	atrial heart septal defect	0.14932	6	melatonin receptor 1A	MTNR1A	indirect	0.332451	1604
europepmc	cardiometabolic	heart septal defect	0.14932	6	melatonin receptor 1A	MTNR1A	indirect	0.332451	1604
europepmc	cardiometabolic	congenital anomaly of cardiovascular system	0.14932	6	melatonin receptor 1A	MTNR1A	indirect	0.332451	1604
europepmc	cardiometabolic	heart disease	0.148283	9	melatonin receptor 1A	MTNR1A	indirect	0.332451	1604
europepmc	psychosocialStress	developmental disorder of mental health	0.134252	7	melatonin receptor 1A	MTNR1A	indirect	0.447735	1074
europepmc	psychosocialStress	mental or behavioural disorder	0.130739	24	melatonin receptor 1B	MTNR1B	indirect	0.447735	1074
europepmc	psychosocialStress	psychiatric disorder	0.130739	24	melatonin receptor 1B	MTNR1B	indirect	0.447735	1074
europepmc	cardiometabolic	vascular disease	0.13	2	melatonin receptor 1A	MTNR1A	indirect	0.332451	1604
europepmc	cardiometabolic	arterial disorder	0.13	2	melatonin receptor 1A	MTNR1A	indirect	0.332451	1604
europepmc	cardiometabolic	insulin resistance	0.128714	14	melatonin receptor 1B	MTNR1B	direct	0.332451	1604
europepmc	cardiometabolic	insulin resistance	0.128714	14	melatonin receptor 1B	MTNR1B	indirect	0.332451	1604
europepmc	cardiometabolic	vascular disease	0.127041	5	melatonin receptor 1B	MTNR1B	indirect	0.332451	1604
europepmc	psychosocialStress	mood disorder	0.108379	7	melatonin receptor 1B	MTNR1B	indirect	0.447735	1074
europepmc	cardiometabolic	Genetic cardiac anomaly	0.107761	6	melatonin receptor 1B	MTNR1B	indirect	0.332451	1604
europepmc	sleep	Sleep Disorder	0.102821	7	melatonin receptor 1B	MTNR1B	indirect	0.531945	403
europepmc	cardiometabolic	acute myocardial infarction	0.1	1	melatonin receptor 1A	MTNR1A	direct	0.332451	1604
europepmc	cardiometabolic	myocardial infarction	0.1	1	melatonin receptor 1A	MTNR1A	indirect	0.332451	1604
europepmc	cardiometabolic	acute myocardial infarction	0.1	1	melatonin receptor 1A	MTNR1A	indirect	0.332451	1604
europepmc	cardiometabolic	myocardial disorder	0.1	1	melatonin receptor 1A	MTNR1A	indirect	0.332451	1604
europepmc	psychosocialStress	psychosis	0.1	1	melatonin receptor 1B	MTNR1B	direct	0.447735	1074
europepmc	cardiometabolic	atrial heart septal defect	0.0997959	3	melatonin receptor 1B	MTNR1B	direct	0.332451	1604
europepmc	cardiometabolic	congenital heart disease	0.0997959	3	melatonin receptor 1B	MTNR1B	indirect	0.332451	1604
europepmc	cardiometabolic	congenital heart malformation	0.0997959	3	melatonin receptor 1B	MTNR1B	indirect	0.332451	1604
europepmc	cardiometabolic	atrial heart septal defect	0.0997959	3	melatonin receptor 1B	MTNR1B	indirect	0.332451	1604
europepmc	cardiometabolic	heart septal defect	0.0997959	3	melatonin receptor 1B	MTNR1B	indirect	0.332451	1604
europepmc	cardiometabolic	congenital anomaly of cardiovascular system	0.0997959	3	melatonin receptor 1B	MTNR1B	indirect	0.332451	1604
europepmc	sleep	Sleep Disorder	0.0989796	3	melatonin receptor 1B	MTNR1B	direct	0.531945	403
europepmc	psychosocialStress	psychosis	0.0983673	3	melatonin receptor 1B	MTNR1B	indirect	0.447735	1074
chembl	cardiometabolic	brain ischemia	0.098	2	melatonin receptor 1A	MTNR1A	direct	0.332451	1604
chembl	cardiometabolic	brain ischemia	0.098	2	melatonin receptor 1A	MTNR1A	indirect	0.332451	1604
chembl	cardiometabolic	brain ischemia	0.098	2	melatonin receptor 1B	MTNR1B	direct	0.332451	1604
chembl	cardiometabolic	brain ischemia	0.098	2	melatonin receptor 1B	MTNR1B	indirect	0.332451	1604
europepmc	psychosocialStress	cognitive disorder	0.0953659	4	melatonin receptor 1B	MTNR1B	indirect	0.447735	1074
europepmc	cardiometabolic	Hyperglycemia	0.0908121	6	melatonin receptor 1B	MTNR1B	direct	0.332451	1604
europepmc	cardiometabolic	Hyperglycemia	0.0908121	6	melatonin receptor 1B	MTNR1B	indirect	0.332451	1604
europepmc	sleep	sleep-wake disorder	0.09	2	melatonin receptor 1A	MTNR1A	indirect	0.531945	403
chembl	cardiometabolic	diabetes mellitus	0.09	1	melatonin receptor 1A	MTNR1A	direct	0.332451	1604
europepmc	psychosocialStress	attention deficit hyperactivity disorder	0.09	1	melatonin receptor 1A	MTNR1A	direct	0.447735	1074
europepmc	psychosocialStress	attention deficit hyperactivity disorder	0.09	1	melatonin receptor 1A	MTNR1A	indirect	0.447735	1074
chembl	cardiometabolic	diabetes mellitus	0.09	1	melatonin receptor 1B	MTNR1B	direct	0.332451	1604
europepmc	cardiometabolic	type I diabetes mellitus	0.086	2	melatonin receptor 1B	MTNR1B	direct	0.332451	1604
europepmc	cardiometabolic	type I diabetes mellitus	0.086	2	melatonin receptor 1B	MTNR1B	indirect	0.332451	1604
europepmc	psychosocialStress	developmental disorder of mental health	0.0850382	6	melatonin receptor 1B	MTNR1B	indirect	0.447735	1074
ot_genetics_portal	psychosocialStress	mental process	0.0846361	1	melatonin receptor 1B	MTNR1B	indirect	0.447735	1074
ot_genetics_portal	psychosocialStress	psychosis	0.0846361	1	melatonin receptor 1B	MTNR1B	indirect	0.447735	1074
ot_genetics_portal	psychosocialStress	cognitive disorder	0.0846361	1	melatonin receptor 1B	MTNR1B	indirect	0.447735	1074
europepmc	sleep	insomnia	0.0842857	3	melatonin receptor 1B	MTNR1B	direct	0.531945	403
europepmc	sleep	insomnia	0.0842857	3	melatonin receptor 1B	MTNR1B	indirect	0.531945	403
europepmc	cardiometabolic	diabetic maculopathy	0.084	2	melatonin receptor 1B	MTNR1B	direct	0.332451	1604
europepmc	cardiometabolic	diabetic maculopathy	0.084	2	melatonin receptor 1B	MTNR1B	indirect	0.332451	1604
europepmc	cardiometabolic	metabolic syndrome	0.0802668	7	melatonin receptor 1B	MTNR1B	direct	0.332451	1604
europepmc	cardiometabolic	metabolic syndrome	0.0802668	7	melatonin receptor 1B	MTNR1B	indirect	0.332451	1604
europepmc	cardiometabolic	coronary artery disease	0.08	1	melatonin receptor 1B	MTNR1B	direct	0.332451	1604
europepmc	cardiometabolic	coronary artery disease	0.08	1	melatonin receptor 1B	MTNR1B	indirect	0.332451	1604
europepmc	cardiometabolic	arterial disorder	0.08	1	melatonin receptor 1B	MTNR1B	indirect	0.332451	1604
europepmc	cardiometabolic	diabetic retinopathy	0.0787755	3	melatonin receptor 1B	MTNR1B	indirect	0.332451	1604
europepmc	cardiometabolic	ocular vascular disease	0.0787755	3	melatonin receptor 1B	MTNR1B	indirect	0.332451	1604
europepmc	cardiometabolic	diabetic eye disease	0.0787755	3	melatonin receptor 1B	MTNR1B	indirect	0.332451	1604
europepmc	cardiometabolic	retinal vascular disease	0.0787755	3	melatonin receptor 1B	MTNR1B	indirect	0.332451	1604
europepmc	cardiometabolic	disease of central nervous system or retinal vasculature	0.0787755	3	melatonin receptor 1B	MTNR1B	indirect	0.332451	1604
europepmc	cardiometabolic	neurovascular disease	0.0787755	3	melatonin receptor 1B	MTNR1B	indirect	0.332451	1604
europepmc	psychosocialStress	attention deficit-hyperactivity disorder	0.078	2	melatonin receptor 1A	MTNR1A	indirect	0.447735	1074
europepmc	psychosocialStress	attention deficit hyperactivity disorder	0.06	1	melatonin receptor 1B	MTNR1B	direct	0.447735	1074
europepmc	psychosocialStress	attention deficit hyperactivity disorder	0.06	1	melatonin receptor 1B	MTNR1B	indirect	0.447735	1074
europepmc	psychosocialStress	attention deficit-hyperactivity disorder	0.054	2	melatonin receptor 1B	MTNR1B	indirect	0.447735	1074
europepmc	cardiometabolic	prediabetes syndrome	0.0538776	3	melatonin receptor 1B	MTNR1B	direct	0.332451	1604
europepmc	cardiometabolic	prediabetes syndrome	0.0538776	3	melatonin receptor 1B	MTNR1B	indirect	0.332451	1604
europepmc	cardiometabolic	atrial fibrillation	0.05	1	melatonin receptor 1A	MTNR1A	direct	0.332451	1604
europepmc	psychosocialStress	bipolar disorder	0.05	1	melatonin receptor 1A	MTNR1A	direct	0.447735	1074
europepmc	cardiometabolic	diabetes mellitus	0.05	1	melatonin receptor 1A	MTNR1A	direct	0.332451	1604
europepmc	cardiometabolic	coronary artery disease	0.05	1	melatonin receptor 1A	MTNR1A	direct	0.332451	1604
europepmc	cardiometabolic	insulin resistance	0.05	1	melatonin receptor 1A	MTNR1A	direct	0.332451	1604
europepmc	cardiometabolic	atrial fibrillation	0.05	1	melatonin receptor 1A	MTNR1A	indirect	0.332451	1604
europepmc	psychosocialStress	bipolar disorder	0.05	1	melatonin receptor 1A	MTNR1A	indirect	0.447735	1074
europepmc	cardiometabolic	insulin resistance	0.05	1	melatonin receptor 1A	MTNR1A	indirect	0.332451	1604
europepmc	cardiometabolic	coronary artery disease	0.05	1	melatonin receptor 1A	MTNR1A	indirect	0.332451	1604
europepmc	cardiometabolic	cardiac arrhythmia	0.05	1	melatonin receptor 1A	MTNR1A	indirect	0.332451	1604
europepmc	cardiometabolic	cardiac rhythm disease	0.05	1	melatonin receptor 1A	MTNR1A	indirect	0.332451	1604
phewas_catalog	cardiometabolic	diabetes mellitus	0.0481505	3	melatonin receptor 1B	MTNR1B	direct	0.332451	1604
phewas_catalog	cardiometabolic	diabetes mellitus	0.0471546	7	melatonin receptor 1B	MTNR1B	indirect	0.332451	1604
phewas_catalog	cardiometabolic	glucose metabolism disease	0.0471546	7	melatonin receptor 1B	MTNR1B	indirect	0.332451	1604
europepmc	psychosocialStress	mood disorder	0.0429645	5	melatonin receptor 1A	MTNR1A	indirect	0.447735	1074
phewas_catalog	cardiometabolic	type II diabetes mellitus	0.042212	4	melatonin receptor 1B	MTNR1B	direct	0.332451	1604
phewas_catalog	cardiometabolic	type II diabetes mellitus	0.042212	4	melatonin receptor 1B	MTNR1B	indirect	0.332451	1604
phewas_catalog	cardiometabolic	abnormal glucose tolerance	0.033714	4	melatonin receptor 1B	MTNR1B	direct	0.332451	1604
phewas_catalog	cardiometabolic	abnormal glucose tolerance	0.033714	4	melatonin receptor 1B	MTNR1B	indirect	0.332451	1604
phewas_catalog	cardiometabolic	Abnormal glucose homeostasis	0.0330028	7	melatonin receptor 1B	MTNR1B	indirect	0.332451	1604
europepmc	psychosocialStress	attention deficit-hyperactivity disorder	0.03	1	melatonin receptor 1A	MTNR1A	direct	0.447735	1074
europepmc	cardiometabolic	heart failure	0.03	1	melatonin receptor 1B	MTNR1B	direct	0.332451	1604
europepmc	psychosocialStress	attention deficit-hyperactivity disorder	0.03	1	melatonin receptor 1B	MTNR1B	direct	0.447735	1074
europepmc	cardiometabolic	heart failure	0.03	1	melatonin receptor 1B	MTNR1B	indirect	0.332451	1604
europepmc	psychosocialStress	depressive disorder	0.0287805	4	melatonin receptor 1A	MTNR1A	indirect	0.447735	1074
europepmc	psychosocialStress	depressive disorder	0.0285405	5	melatonin receptor 1B	MTNR1B	indirect	0.447735	1074
europepmc	psychosocialStress	unipolar depression	0.028	2	melatonin receptor 1A	MTNR1A	direct	0.447735	1074
europepmc	psychosocialStress	depressive disorder	0.028	2	melatonin receptor 1A	MTNR1A	direct	0.447735	1074
europepmc	psychosocialStress	unipolar depression	0.028	2	melatonin receptor 1A	MTNR1A	indirect	0.447735	1074
europepmc	psychosocialStress	depressive disorder	0.028	2	melatonin receptor 1B	MTNR1B	direct	0.447735	1074
europepmc	psychosocialStress	unipolar depression	0.0273469	3	melatonin receptor 1B	MTNR1B	direct	0.447735	1074
europepmc	psychosocialStress	unipolar depression	0.0273469	3	melatonin receptor 1B	MTNR1B	indirect	0.447735	1074
europepmc	cardiometabolic	type II diabetes mellitus	0.02	2	melatonin receptor 1A	MTNR1A	direct	0.332451	1604
europepmc	cardiometabolic	type II diabetes mellitus	0.02	2	melatonin receptor 1A	MTNR1A	indirect	0.332451	1604
europepmc	cardiometabolic	metabolic syndrome	0.02	1	melatonin receptor 1A	MTNR1A	direct	0.332451	1604
europepmc	cardiometabolic	Hyperinsulinemia	0.02	1	melatonin receptor 1A	MTNR1A	direct	0.332451	1604
europepmc	cardiometabolic	metabolic syndrome	0.02	1	melatonin receptor 1A	MTNR1A	indirect	0.332451	1604
europepmc	cardiometabolic	Hyperinsulinemia	0.02	1	melatonin receptor 1A	MTNR1A	indirect	0.332451	1604
europepmc	cardiometabolic	Abnormal glucose homeostasis	0.02	1	melatonin receptor 1A	MTNR1A	indirect	0.332451	1604
europepmc	cardiometabolic	diabetic retinopathy	0.02	1	melatonin receptor 1B	MTNR1B	direct	0.332451	1604
europepmc	psychosocialStress	mood disorder	0.02	1	melatonin receptor 1B	MTNR1B	direct	0.447735	1074
europepmc	psychosocialStress	Mental deterioration	0.02	1	melatonin receptor 1B	MTNR1B	direct	0.447735	1074
europepmc	psychosocialStress	Mental deterioration	0.02	1	melatonin receptor 1B	MTNR1B	indirect	0.447735	1074
europepmc	psychosocialStress	Abnormality of higher mental function	0.02	1	melatonin receptor 1B	MTNR1B	indirect	0.447735	1074
europepmc	psychosocialStress	Cognitive impairment	0.02	1	melatonin receptor 1B	MTNR1B	indirect	0.447735	1074
europepmc	sleep	sleep-wake disorder	0.02	1	melatonin receptor 1B	MTNR1B	indirect	0.531945	403
phewas_catalog	cardiometabolic	cardiac conduction defect	0.0164291	1	melatonin receptor 1B	MTNR1B	direct	0.332451	1604
phewas_catalog	cardiometabolic	cardiac conduction defect	0.0164291	1	melatonin receptor 1B	MTNR1B	indirect	0.332451	1604
phewas_catalog	cardiometabolic	Abnormal glucose homeostasis	0.0147333	2	melatonin receptor 1B	MTNR1B	direct	0.332451	1604
phewas_catalog	cardiometabolic	heart disease	0.0127433	13	melatonin receptor 1B	MTNR1B	indirect	0.332451	1604
phewas_catalog	cardiometabolic	cardiovascular disease	0.0125985	22	melatonin receptor 1B	MTNR1B	indirect	0.332451	1604
phewas_catalog	cardiometabolic	cardiac arrhythmia	0.0123756	3	melatonin receptor 1B	MTNR1B	indirect	0.332451	1604
phewas_catalog	cardiometabolic	congestive heart failure	0.00859878	1	melatonin receptor 1B	MTNR1B	direct	0.332451	1604
phewas_catalog	cardiometabolic	congestive heart failure	0.00859878	1	melatonin receptor 1B	MTNR1B	indirect	0.332451	1604
phewas_catalog	cardiometabolic	heart failure	0.00859878	1	melatonin receptor 1B	MTNR1B	indirect	0.332451	1604
phewas_catalog	cardiometabolic	heart valve disease	0.00857544	1	melatonin receptor 1B	MTNR1B	direct	0.332451	1604
phewas_catalog	cardiometabolic	heart valve disease	0.00857544	1	melatonin receptor 1B	MTNR1B	indirect	0.332451	1604
phewas_catalog	cardiometabolic	Abnormality of cardiovascular system morphology	0.00572154	4	melatonin receptor 1B	MTNR1B	indirect	0.332451	1604
phewas_catalog	cardiometabolic	Abnormality of the vasculature	0.00557069	5	melatonin receptor 1B	MTNR1B	indirect	0.332451	1604
phewas_catalog	cardiometabolic	Abnormality of the cardiovascular system	0.00545003	7	melatonin receptor 1B	MTNR1B	indirect	0.332451	1604
phewas_catalog	cardiometabolic	heart conduction disease	0.00430266	1	melatonin receptor 1B	MTNR1B	indirect	0.332451	1604
phewas_catalog	cardiometabolic	heart block	0.00430266	1	melatonin receptor 1B	MTNR1B	indirect	0.332451	1604
phewas_catalog	cardiometabolic	myocardial disorder	0.00430266	1	melatonin receptor 1B	MTNR1B	indirect	0.332451	1604
phewas_catalog	cardiometabolic	cardiac ventricle disease	0.00430266	1	melatonin receptor 1B	MTNR1B	indirect	0.332451	1604
phewas_catalog	cardiometabolic	type 2 diabetes nephropathy	0.00428326	2	melatonin receptor 1B	MTNR1B	direct	0.332451	1604
phewas_catalog	cardiometabolic	diabetic nephropathy	0.00428326	2	melatonin receptor 1B	MTNR1B	indirect	0.332451	1604
phewas_catalog	cardiometabolic	type 2 diabetes nephropathy	0.00428326	2	melatonin receptor 1B	MTNR1B	indirect	0.332451	1604
phewas_catalog	cardiometabolic	heart disease	0.00317304	1	melatonin receptor 1B	MTNR1B	direct	0.332451	1604
phewas_catalog	psychosocialStress	alcohol dependence	0.0030538	1	melatonin receptor 1B	MTNR1B	direct	0.447735	1074
phewas_catalog	psychosocialStress	mental or behavioural disorder	0.0030538	1	melatonin receptor 1B	MTNR1B	indirect	0.447735	1074
phewas_catalog	psychosocialStress	alcohol dependence	0.0030538	1	melatonin receptor 1B	MTNR1B	indirect	0.447735	1074
phewas_catalog	psychosocialStress	drug dependence	0.0030538	1	melatonin receptor 1B	MTNR1B	indirect	0.447735	1074
phewas_catalog	psychosocialStress	drug-induced mental disorder	0.0030538	1	melatonin receptor 1B	MTNR1B	indirect	0.447735	1074
phewas_catalog	psychosocialStress	psychiatric disorder	0.0030538	1	melatonin receptor 1B	MTNR1B	indirect	0.447735	1074
phewas_catalog	psychosocialStress	alcohol-induced mental disorder	0.0030538	1	melatonin receptor 1B	MTNR1B	indirect	0.447735	1074
phewas_catalog	psychosocialStress	substance dependence	0.0030538	1	melatonin receptor 1B	MTNR1B	indirect	0.447735	1074
phewas_catalog	psychosocialStress	alcohol-related disorders	0.0030538	1	melatonin receptor 1B	MTNR1B	indirect	0.447735	1074
phewas_catalog	cardiometabolic	diabetic retinopathy	0.00290435	2	melatonin receptor 1B	MTNR1B	direct	0.332451	1604
phewas_catalog	cardiometabolic	diabetic retinopathy	0.00290435	2	melatonin receptor 1B	MTNR1B	indirect	0.332451	1604
phewas_catalog	cardiometabolic	ocular vascular disease	0.00290435	2	melatonin receptor 1B	MTNR1B	indirect	0.332451	1604
phewas_catalog	cardiometabolic	diabetic eye disease	0.00290435	2	melatonin receptor 1B	MTNR1B	indirect	0.332451	1604
phewas_catalog	cardiometabolic	retinal vascular disease	0.00290435	2	melatonin receptor 1B	MTNR1B	indirect	0.332451	1604
phewas_catalog	cardiometabolic	vascular disease	0.00261841	8	melatonin receptor 1B	MTNR1B	indirect	0.332451	1604
phewas_catalog	cardiometabolic	disease of central nervous system or retinal vasculature	0.00256892	6	melatonin receptor 1B	MTNR1B	indirect	0.332451	1604
phewas_catalog	cardiometabolic	neurovascular disease	0.00256892	6	melatonin receptor 1B	MTNR1B	indirect	0.332451	1604
phewas_catalog	cardiometabolic	hypertension	0.0020741	1	melatonin receptor 1B	MTNR1B	indirect	0.332451	1604
phewas_catalog	cardiometabolic	aortic disease	0.0020741	1	melatonin receptor 1B	MTNR1B	indirect	0.332451	1604
phewas_catalog	cardiometabolic	renal artery disease	0.0020741	1	melatonin receptor 1B	MTNR1B	indirect	0.332451	1604
phewas_catalog	cardiometabolic	arterial disorder	0.0017365	3	melatonin receptor 1B	MTNR1B	indirect	0.332451	1604
phewas_catalog	cardiometabolic	Abnormality of cardiovascular system electrophysiology	0.00148067	1	melatonin receptor 1B	MTNR1B	indirect	0.332451	1604
phewas_catalog	cardiometabolic	Abnormal cardiovascular system physiology	0.00140589	2	melatonin receptor 1B	MTNR1B	indirect	0.332451	1604
phewas_catalog	cardiometabolic	congenital anomaly of cardiovascular system	0.00132573	1	melatonin receptor 1B	MTNR1B	direct	0.332451	1604
phewas_catalog	cardiometabolic	congenital anomaly of cardiovascular system	0.00132573	1	melatonin receptor 1B	MTNR1B	indirect	0.332451	1604
phewas_catalog	cardiometabolic	cardiac rhythm disease	0.00123041	2	melatonin receptor 1B	MTNR1B	indirect	0.332451	1604
phewas_catalog	cardiometabolic	atherosclerosis	0.000819212	1	melatonin receptor 1B	MTNR1B	direct	0.332451	1604
phewas_catalog	cardiometabolic	atherosclerosis	0.000819212	1	melatonin receptor 1B	MTNR1B	indirect	0.332451	1604
phewas_catalog	cardiometabolic	arterial occlusive disease	0.000819212	1	melatonin receptor 1B	MTNR1B	indirect	0.332451	1604
phewas_catalog	cardiometabolic	arteriosclerosis	0.000819212	1	melatonin receptor 1B	MTNR1B	indirect	0.332451	1604
phewas_catalog	cardiometabolic	arteriosclerosis disorder	0.000819212	1	melatonin receptor 1B	MTNR1B	indirect	0.332451	1604
phewas_catalog	cardiometabolic	cerebral artery occlusion	0.000761988	1	melatonin receptor 1B	MTNR1B	direct	0.332451	1604
phewas_catalog	cardiometabolic	cerebral infarction	0.000761988	1	melatonin receptor 1B	MTNR1B	direct	0.332451	1604
phewas_catalog	cardiometabolic	brain infarction	0.000761988	1	melatonin receptor 1B	MTNR1B	indirect	0.332451	1604
phewas_catalog	cardiometabolic	cerebral artery occlusion	0.000761988	1	melatonin receptor 1B	MTNR1B	indirect	0.332451	1604
phewas_catalog	cardiometabolic	cerebral infarction	0.000761988	1	melatonin receptor 1B	MTNR1B	indirect	0.332451	1604
phewas_catalog	cardiometabolic	vascular occlusion disorder	0.000761988	1	melatonin receptor 1B	MTNR1B	indirect	0.332451	1604
phewas_catalog	cardiometabolic	arterial occlusion	0.000761988	1	melatonin receptor 1B	MTNR1B	indirect	0.332451	1604
phewas_catalog	cardiometabolic	Hypoglycemia	0.00067909	1	melatonin receptor 1B	MTNR1B	direct	0.332451	1604
phewas_catalog	cardiometabolic	Hypoglycemia	0.00067909	1	melatonin receptor 1B	MTNR1B	indirect	0.332451	1604
phewas_catalog	psychosocialStress	Abnormality of higher mental function	0.000670071	2	melatonin receptor 1B	MTNR1B	direct	0.447735	1074
phewas_catalog	psychosocialStress	Abnormality of higher mental function	0.000670071	2	melatonin receptor 1B	MTNR1B	indirect	0.447735	1074
phewas_catalog	cardiometabolic	extrinsic cardiomyopathy	0.000348906	1	melatonin receptor 1B	MTNR1B	direct	0.332451	1604
phewas_catalog	cardiometabolic	cardiomyopathy	0.000348906	1	melatonin receptor 1B	MTNR1B	indirect	0.332451	1604
phewas_catalog	cardiometabolic	extrinsic cardiomyopathy	0.000348906	1	melatonin receptor 1B	MTNR1B	indirect	0.332451	1604
phewas_catalog	psychosocialStress	Behavioral abnormality	0.000229482	1	melatonin receptor 1B	MTNR1B	indirect	0.447735	1074
Total		Disorders Class	Harmonic Score >0.2
446		psychosocial	235	87	37.0213
		sleep/circadian		21	8.93617
		cardiometabolic		127	54.0426
				235	100

## Sheet: OpTarChemblAssociationScoresCli
clinicalPhase	clinicalStatus	datatypeId	diseaseFromSource	urls.0.niceName	urls.0.url	targetSymbol	targetName	diseaseLabel	score	studyStopReason	drugName	diseaseGroup
2	Active, not recruiting	known_drug	Atrial Fibrillation	ClinicalTrials	https://clinicaltrials.gov/search?id=%22NCT02099331%22	MTNR1A	melatonin receptor 1A	atrial fibrillation	0.2		MELATONIN	cardiovascular
2	Active, not recruiting	known_drug	Atrial Fibrillation	ClinicalTrials	https://clinicaltrials.gov/search?id=%22NCT02099331%22	MTNR1B	melatonin receptor 1B	atrial fibrillation	0.2		MELATONIN	cardiovascular
4	Active, not recruiting	known_drug	Chronic Insomnia	ClinicalTrials	https://clinicaltrials.gov/search?id=%22NCT03461042%22	MTNR1B	melatonin receptor 1B	insomnia	1		RAMELTEON	sleep
4	Active, not recruiting	known_drug	Chronic Insomnia	ClinicalTrials	https://clinicaltrials.gov/search?id=%22NCT03461042%22	MTNR1A	melatonin receptor 1A	insomnia	1		RAMELTEON	sleep
1	Completed	known_drug	Attention Deficit Hyperactivity Disorder	ClinicalTrials	https://clinicaltrials.gov/search?id=%22NCT00867451%22	MTNR1A	melatonin receptor 1A	attention deficit hyperactivity disorder	0.1		MELATONIN	psychosocialStress
1	Completed	known_drug	Attention Deficit Hyperactivity Disorder	ClinicalTrials	https://clinicaltrials.gov/search?id=%22NCT00867451%22	MTNR1B	melatonin receptor 1B	attention deficit hyperactivity disorder	0.1		MELATONIN	psychosocialStress
1	Completed	known_drug	Sleep Problems	ClinicalTrials	https://clinicaltrials.gov/search?id=%22NCT01903681%22	MTNR1A	melatonin receptor 1A	insomnia	0.1		MELATONIN	sleep
1	Completed	known_drug	Insomnia	ClinicalTrials	https://clinicaltrials.gov/search?id=%22NCT00940550%22	MTNR1B	melatonin receptor 1B	insomnia	0.1		MELATONIN	sleep
1	Completed	known_drug	Insomnia	ClinicalTrials	https://clinicaltrials.gov/search?id=%22NCT00940550%22	MTNR1A	melatonin receptor 1A	insomnia	0.1		MELATONIN	sleep
1	Completed	known_drug	Sleep Problems	ClinicalTrials	https://clinicaltrials.gov/search?id=%22NCT01903681%22	MTNR1B	melatonin receptor 1B	insomnia	0.1		MELATONIN	sleep
1	Completed	known_drug	Insomnia	ClinicalTrials	https://clinicaltrials.gov/search?id=%22NCT00319215%22	MTNR1B	melatonin receptor 1B	insomnia	0.1		RAMELTEON	sleep
1	Completed	known_drug	Insomnia	ClinicalTrials	https://clinicaltrials.gov/search?id=%22NCT00319215%22	MTNR1A	melatonin receptor 1A	insomnia	0.1		RAMELTEON	sleep
1	Completed	known_drug	Insomnia	ClinicalTrials	https://clinicaltrials.gov/search?id=%22NCT00914862%22	MTNR1B	melatonin receptor 1B	insomnia	0.1		RAMELTEON	sleep
1	Completed	known_drug	Insomnia	ClinicalTrials	https://clinicaltrials.gov/search?id=%22NCT00914862%22	MTNR1A	melatonin receptor 1A	insomnia	0.1		RAMELTEON	sleep
1	Completed	known_drug	Sleep Disorder (Healthy Volunteers)	ClinicalTrials	https://clinicaltrials.gov/search?id=%22NCT03514732%22	MTNR1B	melatonin receptor 1B	Sleep Disorder	0.1		MELATONIN	sleep
1	Completed	known_drug	Sleep Disorder (Healthy Volunteers)	ClinicalTrials	https://clinicaltrials.gov/search?id=%22NCT03514732%22	MTNR1A	melatonin receptor 1A	Sleep Disorder	0.1		MELATONIN	sleep
1	Completed	known_drug	Delirium	ClinicalTrials	https://clinicaltrials.gov/search?id=%22NCT02597231%22	MTNR1B	melatonin receptor 1B	delirium	0.1		MELATONIN	psychosocialStress
1	Completed	known_drug	Delirium	ClinicalTrials	https://clinicaltrials.gov/search?id=%22NCT04189666%22	MTNR1A	melatonin receptor 1A	delirium	0.1		MELATONIN	psychosocialStress
1	Completed	known_drug	Delirium	ClinicalTrials	https://clinicaltrials.gov/search?id=%22NCT04189666%22	MTNR1B	melatonin receptor 1B	delirium	0.1		MELATONIN	psychosocialStress
1	Completed	known_drug	Delirium	ClinicalTrials	https://clinicaltrials.gov/search?id=%22NCT02597231%22	MTNR1A	melatonin receptor 1A	delirium	0.1		MELATONIN	psychosocialStress
2	Completed	known_drug	Metabolic Syndrome	ClinicalTrials	https://clinicaltrials.gov/search?id=%22NCT01038921%22	MTNR1A	melatonin receptor 1A	metabolic syndrome	0.2		MELATONIN	diabeticPathologies
2	Completed	known_drug	Metabolic Syndrome	ClinicalTrials	https://clinicaltrials.gov/search?id=%22NCT01038921%22	MTNR1B	melatonin receptor 1B	metabolic syndrome	0.2		MELATONIN	diabeticPathologies
2	Completed	known_drug	Hypertension	ClinicalTrials	https://clinicaltrials.gov/search?id=%22NCT01114373%22	MTNR1B	melatonin receptor 1B	hypertension	0.2		MELATONIN	cardiovascular
2	Completed	known_drug	Hypertension	ClinicalTrials	https://clinicaltrials.gov/search?id=%22NCT01114360%22	MTNR1B	melatonin receptor 1B	hypertension	0.2		MELATONIN	cardiovascular
2	Completed	known_drug	Hypertension	ClinicalTrials	https://clinicaltrials.gov/search?id=%22NCT01114373%22	MTNR1A	melatonin receptor 1A	hypertension	0.2		MELATONIN	cardiovascular
2	Completed	known_drug	Hypertension	ClinicalTrials	https://clinicaltrials.gov/search?id=%22NCT01114360%22	MTNR1A	melatonin receptor 1A	hypertension	0.2		MELATONIN	cardiovascular
2	Completed	known_drug	Aortic Aneurysm	ClinicalTrials	https://clinicaltrials.gov/search?id=%22NCT00315926%22	MTNR1A	melatonin receptor 1A	aortic aneurysm	0.2		MELATONIN	cardiovascular
2	Completed	known_drug	Aortic Aneurysm	ClinicalTrials	https://clinicaltrials.gov/search?id=%22NCT00315926%22	MTNR1B	melatonin receptor 1B	aortic aneurysm	0.2		MELATONIN	cardiovascular
2	Completed	known_drug	Drug Abuse	ClinicalTrials	https://clinicaltrials.gov/search?id=%22NCT00671632%22	MTNR1B	melatonin receptor 1B	drug dependence	0.2		RAMELTEON	psychosocialStress
2	Completed	known_drug	Drug Abuse	ClinicalTrials	https://clinicaltrials.gov/search?id=%22NCT00671632%22	MTNR1A	melatonin receptor 1A	drug dependence	0.2		RAMELTEON	psychosocialStress
2	Completed	known_drug	Sleep Apnea, Obstructive	ClinicalTrials	https://clinicaltrials.gov/search?id=%22NCT00672061%22	MTNR1B	melatonin receptor 1B	obstructive sleep apnea	0.2		RAMELTEON	sleep
2	Completed	known_drug	Sleep Apnea, Obstructive	ClinicalTrials	https://clinicaltrials.gov/search?id=%22NCT00672061%22	MTNR1A	melatonin receptor 1A	obstructive sleep apnea	0.2		RAMELTEON	sleep
2	Completed	known_drug	Obsessive Compulsive Disorder	ClinicalTrials	https://clinicaltrials.gov/search?id=%22NCT01108393%22	MTNR1A	melatonin receptor 1A	obsessive-compulsive disorder	0.2		AGOMELATINE	psychosocialStress
2	Completed	known_drug	Obsessive Compulsive Disorder	ClinicalTrials	https://clinicaltrials.gov/search?id=%22NCT01108393%22	MTNR1B	melatonin receptor 1B	obsessive-compulsive disorder	0.2		AGOMELATINE	psychosocialStress
2	Completed	known_drug	Sleep Initiation and Maintenance Disorders	ClinicalTrials	https://clinicaltrials.gov/search?id=%22NCT00230737%22	MTNR1A	melatonin receptor 1A	insomnia	0.2		MELATONIN	sleep
2	Completed	known_drug	Primary Insomnia	ClinicalTrials	https://clinicaltrials.gov/search?id=%22NCT00816673%22	MTNR1A	melatonin receptor 1A	insomnia	0.2		MELATONIN	sleep
2	Completed	known_drug	Primary Insomnia	ClinicalTrials	https://clinicaltrials.gov/search?id=%22NCT00816673%22	MTNR1B	melatonin receptor 1B	insomnia	0.2		MELATONIN	sleep
2	Completed	known_drug	Sleep Initiation and Maintenance Disorders	ClinicalTrials	https://clinicaltrials.gov/search?id=%22NCT00230737%22	MTNR1B	melatonin receptor 1B	insomnia	0.2		MELATONIN	sleep
2	Completed	known_drug	Sleep Initiation and Maintenance Disorders	ClinicalTrials	https://clinicaltrials.gov/search?id=%22NCT00755495%22	MTNR1B	melatonin receptor 1B	insomnia	0.2		RAMELTEON	sleep
2	Completed	known_drug	Sleep Initiation and Maintenance Disorders	ClinicalTrials	https://clinicaltrials.gov/search?id=%22NCT00755508%22	MTNR1A	melatonin receptor 1A	insomnia	0.2		RAMELTEON	sleep
2	Completed	known_drug	Chronic Insomnia	ClinicalTrials	https://clinicaltrials.gov/search?id=%22NCT00915135%22	MTNR1A	melatonin receptor 1A	insomnia	0.2		RAMELTEON	sleep
2	Completed	known_drug	Sleep Initiation and Maintenance Disorders	ClinicalTrials	https://clinicaltrials.gov/search?id=%22NCT00755508%22	MTNR1B	melatonin receptor 1B	insomnia	0.2		RAMELTEON	sleep
2	Completed	known_drug	Sleep Initiation and Maintenance Disorders	ClinicalTrials	https://clinicaltrials.gov/search?id=%22NCT00755495%22	MTNR1A	melatonin receptor 1A	insomnia	0.2		RAMELTEON	sleep
2	Completed	known_drug	Chronic Insomnia	ClinicalTrials	https://clinicaltrials.gov/search?id=%22NCT00325728%22	MTNR1B	melatonin receptor 1B	insomnia	0.2		RAMELTEON	sleep
2	Completed	known_drug	Chronic Insomnia	ClinicalTrials	https://clinicaltrials.gov/search?id=%22NCT00325728%22	MTNR1A	melatonin receptor 1A	insomnia	0.2		RAMELTEON	sleep
2	Completed	known_drug	Chronic Insomnia	ClinicalTrials	https://clinicaltrials.gov/search?id=%22NCT00915135%22	MTNR1B	melatonin receptor 1B	insomnia	0.2		RAMELTEON	sleep
2	Completed	known_drug	Sleep Disorders	ClinicalTrials	https://clinicaltrials.gov/search?id=%22NCT01993251%22	MTNR1A	melatonin receptor 1A	Sleep Disorder	0.2		MELATONIN	sleep
2	Completed	known_drug	Sleep Disorders	ClinicalTrials	https://clinicaltrials.gov/search?id=%22NCT01993251%22	MTNR1B	melatonin receptor 1B	Sleep Disorder	0.2		MELATONIN	sleep
2	Completed	known_drug	Sleep Disorders, Circadian Rhythm	ClinicalTrials	https://clinicaltrials.gov/search?id=%22NCT00593736%22	MTNR1B	melatonin receptor 1B	Sleep Disorder	0.2		RAMELTEON	sleep
2	Completed	known_drug	Sleep Disorders, Circadian Rhythm	ClinicalTrials	https://clinicaltrials.gov/search?id=%22NCT00593736%22	MTNR1A	melatonin receptor 1A	Sleep Disorder	0.2		RAMELTEON	sleep
2	Completed	known_drug	Sleep Disorder	ClinicalTrials	https://clinicaltrials.gov/search?id=%22NCT00671190%22	MTNR1B	melatonin receptor 1B	Sleep Disorder	0.2		RAMELTEON	sleep
2	Completed	known_drug	Sleep Disorder	ClinicalTrials	https://clinicaltrials.gov/search?id=%22NCT00671190%22	MTNR1A	melatonin receptor 1A	Sleep Disorder	0.2		RAMELTEON	sleep
2	Completed	known_drug	Fatigue	ClinicalTrials	https://clinicaltrials.gov/search?id=%22NCT01718678%22	MTNR1B	melatonin receptor 1B	Fatigue	0.2		MELATONIN	psychosocialStress
2	Completed	known_drug	Fatigue	ClinicalTrials	https://clinicaltrials.gov/search?id=%22NCT01718678%22	MTNR1A	melatonin receptor 1A	Fatigue	0.2		MELATONIN	psychosocialStress
2	Completed	known_drug	Major Depressive Disorder	ClinicalTrials	https://clinicaltrials.gov/search?id=%22NCT00731653%22	MTNR1B	melatonin receptor 1B	major depressive disorder	0.2		MELATONIN	psychosocialStress
2	Completed	known_drug	Major Depressive Disorder	ClinicalTrials	https://clinicaltrials.gov/search?id=%22NCT00705003%22	MTNR1A	melatonin receptor 1A	major depressive disorder	0.2		MELATONIN	psychosocialStress
2	Completed	known_drug	Major Depressive Disorder	ClinicalTrials	https://clinicaltrials.gov/search?id=%22NCT00731653%22	MTNR1A	melatonin receptor 1A	major depressive disorder	0.2		MELATONIN	psychosocialStress
2	Completed	known_drug	Major Depressive Disorder	ClinicalTrials	https://clinicaltrials.gov/search?id=%22NCT00705003%22	MTNR1B	melatonin receptor 1B	major depressive disorder	0.2		MELATONIN	psychosocialStress
2	Completed	known_drug	Major Depressive Disorder	ClinicalTrials	https://clinicaltrials.gov/search?id=%22NCT01428661%22	MTNR1A	melatonin receptor 1A	major depressive disorder	0.2		TASIMELTEON	psychosocialStress
2	Completed	known_drug	Major Depressive Disorder	ClinicalTrials	https://clinicaltrials.gov/search?id=%22NCT01428661%22	MTNR1B	melatonin receptor 1B	major depressive disorder	0.2		TASIMELTEON	psychosocialStress
2	Completed	known_drug	Circadian Rhythm Sleep Disorders	ClinicalTrials	https://clinicaltrials.gov/search?id=%22NCT00490945%22	MTNR1B	melatonin receptor 1B	circadian rhythm sleep disorder	0.2		TASIMELTEON	sleep
2	Completed	known_drug	Circadian Rhythm Sleep Disorders	ClinicalTrials	https://clinicaltrials.gov/search?id=%22NCT00490945%22	MTNR1A	melatonin receptor 1A	circadian rhythm sleep disorder	0.2		TASIMELTEON	sleep
2	Completed	known_drug	Alcohol-Related Disorders	ClinicalTrials	https://clinicaltrials.gov/search?id=%22NCT03043443%22	MTNR1A	melatonin receptor 1A	alcohol-related disorders	0.2		MELATONIN	psychosocialStress
2	Completed	known_drug	Alcohol-Related Disorders	ClinicalTrials	https://clinicaltrials.gov/search?id=%22NCT03043443%22	MTNR1B	melatonin receptor 1B	alcohol-related disorders	0.2		MELATONIN	psychosocialStress
3	Completed	known_drug	Sleep Problems	ClinicalTrials	https://clinicaltrials.gov/search?id=%22NCT00404456%22	MTNR1B	melatonin receptor 1B	insomnia	0.7		MELATONIN	sleep
3	Completed	known_drug	Primary Insomnia	ClinicalTrials	https://clinicaltrials.gov/search?id=%22NCT00397189%22	MTNR1A	melatonin receptor 1A	insomnia	0.7		MELATONIN	sleep
3	Completed	known_drug	Sleep Problems	ClinicalTrials	https://clinicaltrials.gov/search?id=%22NCT00388661%22	MTNR1B	melatonin receptor 1B	insomnia	0.7		MELATONIN	sleep
3	Completed	known_drug	Primary Insomnia	ClinicalTrials	https://clinicaltrials.gov/search?id=%22NCT00397189%22	MTNR1B	melatonin receptor 1B	insomnia	0.7		MELATONIN	sleep
3	Completed	known_drug	Sleep Problems	ClinicalTrials	https://clinicaltrials.gov/search?id=%22NCT00404456%22	MTNR1A	melatonin receptor 1A	insomnia	0.7		MELATONIN	sleep
3	Completed	known_drug	Sleep Problems	ClinicalTrials	https://clinicaltrials.gov/search?id=%22NCT00388661%22	MTNR1A	melatonin receptor 1A	insomnia	0.7		MELATONIN	sleep
3	Completed	known_drug	Insomnia	ClinicalTrials	https://clinicaltrials.gov/search?id=%22NCT00656994%22	MTNR1B	melatonin receptor 1B	insomnia	0.7		RAMELTEON	sleep
3	Completed	known_drug	Chronic Insomnia	ClinicalTrials	https://clinicaltrials.gov/search?id=%22NCT00671294%22	MTNR1A	melatonin receptor 1A	insomnia	0.7		RAMELTEON	sleep
3	Completed	known_drug	Insomnia	ClinicalTrials	https://clinicaltrials.gov/search?id=%22NCT00656994%22	MTNR1A	melatonin receptor 1A	insomnia	0.7		RAMELTEON	sleep
3	Completed	known_drug	Chronic Insomnia	ClinicalTrials	https://clinicaltrials.gov/search?id=%22NCT00671567%22	MTNR1B	melatonin receptor 1B	insomnia	0.7		RAMELTEON	sleep
3	Completed	known_drug	Chronic Insomnia	ClinicalTrials	https://clinicaltrials.gov/search?id=%22NCT00671255%22	MTNR1B	melatonin receptor 1B	insomnia	0.7		RAMELTEON	sleep
3	Completed	known_drug	Chronic Insomnia	ClinicalTrials	https://clinicaltrials.gov/search?id=%22NCT00671255%22	MTNR1A	melatonin receptor 1A	insomnia	0.7		RAMELTEON	sleep
3	Completed	known_drug	Chronic Insomnia	ClinicalTrials	https://clinicaltrials.gov/search?id=%22NCT00671125%22	MTNR1A	melatonin receptor 1A	insomnia	0.7		RAMELTEON	sleep
3	Completed	known_drug	Chronic Insomnia	ClinicalTrials	https://clinicaltrials.gov/search?id=%22NCT00671294%22	MTNR1B	melatonin receptor 1B	insomnia	0.7		RAMELTEON	sleep
3	Completed	known_drug	Sleep Initiation and Maintenance Disorders	ClinicalTrials	https://clinicaltrials.gov/search?id=%22NCT00756002%22	MTNR1A	melatonin receptor 1A	insomnia	0.7		RAMELTEON	sleep
3	Completed	known_drug	Sleep Initiation and Maintenance Disorders	ClinicalTrials	https://clinicaltrials.gov/search?id=%22NCT00671086%22	MTNR1B	melatonin receptor 1B	insomnia	0.7		RAMELTEON	sleep
3	Completed	known_drug	Chronic Insomnia	ClinicalTrials	https://clinicaltrials.gov/search?id=%22NCT00247390%22	MTNR1A	melatonin receptor 1A	insomnia	0.7		RAMELTEON	sleep
3	Completed	known_drug	Chronic Insomnia	ClinicalTrials	https://clinicaltrials.gov/search?id=%22NCT00247390%22	MTNR1B	melatonin receptor 1B	insomnia	0.7		RAMELTEON	sleep
3	Completed	known_drug	Transient Insomnia	ClinicalTrials	https://clinicaltrials.gov/search?id=%22NCT00671398%22	MTNR1B	melatonin receptor 1B	insomnia	0.7		RAMELTEON	sleep
3	Completed	known_drug	Chronic Insomnia	ClinicalTrials	https://clinicaltrials.gov/search?id=%22NCT00671125%22	MTNR1B	melatonin receptor 1B	insomnia	0.7		RAMELTEON	sleep
3	Completed	known_drug	Chronic Insomnia	ClinicalTrials	https://clinicaltrials.gov/search?id=%22NCT00671567%22	MTNR1A	melatonin receptor 1A	insomnia	0.7		RAMELTEON	sleep
3	Completed	known_drug	Transient Insomnia	ClinicalTrials	https://clinicaltrials.gov/search?id=%22NCT00671398%22	MTNR1A	melatonin receptor 1A	insomnia	0.7		RAMELTEON	sleep
3	Completed	known_drug	Sleep Initiation and Maintenance Disorders	ClinicalTrials	https://clinicaltrials.gov/search?id=%22NCT00671086%22	MTNR1A	melatonin receptor 1A	insomnia	0.7		RAMELTEON	sleep
3	Completed	known_drug	Sleep Initiation and Maintenance Disorders	ClinicalTrials	https://clinicaltrials.gov/search?id=%22NCT00756002%22	MTNR1B	melatonin receptor 1B	insomnia	0.7		RAMELTEON	sleep
3	Completed	known_drug	Primary Insomnia	ClinicalTrials	https://clinicaltrials.gov/search?id=%22NCT00548340%22	MTNR1A	melatonin receptor 1A	insomnia	0.7		TASIMELTEON	sleep
3	Completed	known_drug	Insomnia	ClinicalTrials	https://clinicaltrials.gov/search?id=%22NCT00291187%22	MTNR1A	melatonin receptor 1A	insomnia	0.7		TASIMELTEON	sleep
3	Completed	known_drug	Jet Lag Type Insomnia	ClinicalTrials	https://clinicaltrials.gov/search?id=%22NCT03373201%22	MTNR1B	melatonin receptor 1B	insomnia	0.7		TASIMELTEON	sleep
3	Completed	known_drug	Primary Insomnia	ClinicalTrials	https://clinicaltrials.gov/search?id=%22NCT00548340%22	MTNR1B	melatonin receptor 1B	insomnia	0.7		TASIMELTEON	sleep
3	Completed	known_drug	Insomnia	ClinicalTrials	https://clinicaltrials.gov/search?id=%22NCT00291187%22	MTNR1B	melatonin receptor 1B	insomnia	0.7		TASIMELTEON	sleep
3	Completed	known_drug	Jet Lag Type Insomnia	ClinicalTrials	https://clinicaltrials.gov/search?id=%22NCT03373201%22	MTNR1A	melatonin receptor 1A	insomnia	0.7		TASIMELTEON	sleep
3	Completed	known_drug	Sleep Disorders	ClinicalTrials	https://clinicaltrials.gov/search?id=%22NCT01906866%22	MTNR1B	melatonin receptor 1B	Sleep Disorder	0.7		MELATONIN	sleep
3	Completed	known_drug	Sleep Disorders	ClinicalTrials	https://clinicaltrials.gov/search?id=%22NCT01906866%22	MTNR1A	melatonin receptor 1A	Sleep Disorder	0.7		MELATONIN	sleep
3	Completed	known_drug	Sleep Disorders, Circadian Rhythm	ClinicalTrials	https://clinicaltrials.gov/search?id=%22NCT02108353%22	MTNR1A	melatonin receptor 1A	Sleep Disorder	0.7		MELATONIN	sleep
3	Completed	known_drug	Sleep Disorders, Circadian Rhythm	ClinicalTrials	https://clinicaltrials.gov/search?id=%22NCT02108353%22	MTNR1B	melatonin receptor 1B	Sleep Disorder	0.7		MELATONIN	sleep
3	Completed	known_drug	Delirium	ClinicalTrials	https://clinicaltrials.gov/search?id=%22NCT00873379%22	MTNR1A	melatonin receptor 1A	delirium	0.7		MELATONIN	psychosocialStress
3	Completed	known_drug	Delirium	ClinicalTrials	https://clinicaltrials.gov/search?id=%22NCT00873379%22	MTNR1B	melatonin receptor 1B	delirium	0.7		MELATONIN	psychosocialStress
3	Completed	known_drug	Major Depressive Disorder (MDD)	ClinicalTrials	https://clinicaltrials.gov/search?id=%22NCT00411242%22	MTNR1B	melatonin receptor 1B	major depressive disorder	0.7		AGOMELATINE	psychosocialStress
3	Completed	known_drug	Major Depressive Disorder	ClinicalTrials	https://clinicaltrials.gov/search?id=%22NCT00411099%22	MTNR1A	melatonin receptor 1A	major depressive disorder	0.7		AGOMELATINE	psychosocialStress
3	Completed	known_drug	Major Depressive Disorder	ClinicalTrials	https://clinicaltrials.gov/search?id=%22NCT01488071%22	MTNR1B	melatonin receptor 1B	major depressive disorder	0.7		AGOMELATINE	psychosocialStress
3	Completed	known_drug	Major Depressive Disorder	ClinicalTrials	https://clinicaltrials.gov/search?id=%22NCT01110902%22	MTNR1B	melatonin receptor 1B	major depressive disorder	0.7		AGOMELATINE	psychosocialStress
3	Completed	known_drug	Major Depressive Disorder	ClinicalTrials	https://clinicaltrials.gov/search?id=%22NCT00467402%22	MTNR1B	melatonin receptor 1B	major depressive disorder	0.7		AGOMELATINE	psychosocialStress
3	Completed	known_drug	Major Depressive Disorder (MDD)	ClinicalTrials	https://clinicaltrials.gov/search?id=%22NCT00411242%22	MTNR1A	melatonin receptor 1A	major depressive disorder	0.7		AGOMELATINE	psychosocialStress
3	Completed	known_drug	Major Depressive Disorder	ClinicalTrials	https://clinicaltrials.gov/search?id=%22NCT00463242%22	MTNR1A	melatonin receptor 1A	major depressive disorder	0.7		AGOMELATINE	psychosocialStress
3	Completed	known_drug	Major Depressive Disorder	ClinicalTrials	https://clinicaltrials.gov/search?id=%22NCT01110889%22	MTNR1A	melatonin receptor 1A	major depressive disorder	0.7		AGOMELATINE	psychosocialStress
3	Completed	known_drug	Major Depressive Disorder	ClinicalTrials	https://clinicaltrials.gov/search?id=%22NCT01110902%22	MTNR1A	melatonin receptor 1A	major depressive disorder	0.7		AGOMELATINE	psychosocialStress
3	Completed	known_drug	Major Depressive Disorder	ClinicalTrials	https://clinicaltrials.gov/search?id=%22NCT00411099%22	MTNR1B	melatonin receptor 1B	major depressive disorder	0.7		AGOMELATINE	psychosocialStress
3	Completed	known_drug	Major Depressive Disorder	ClinicalTrials	https://clinicaltrials.gov/search?id=%22NCT01488071%22	MTNR1A	melatonin receptor 1A	major depressive disorder	0.7		AGOMELATINE	psychosocialStress
3	Completed	known_drug	Major Depressive Disorder	ClinicalTrials	https://clinicaltrials.gov/search?id=%22NCT00467402%22	MTNR1A	melatonin receptor 1A	major depressive disorder	0.7		AGOMELATINE	psychosocialStress
3	Completed	known_drug	Major Depressive Disorder	ClinicalTrials	https://clinicaltrials.gov/search?id=%22NCT00463242%22	MTNR1B	melatonin receptor 1B	major depressive disorder	0.7		AGOMELATINE	psychosocialStress
3	Completed	known_drug	Major Depressive Disorder	ClinicalTrials	https://clinicaltrials.gov/search?id=%22NCT01110889%22	MTNR1B	melatonin receptor 1B	major depressive disorder	0.7		AGOMELATINE	psychosocialStress
3	Completed	known_drug	Non-24-Hour Sleep-Wake Disorder	ClinicalTrials	https://clinicaltrials.gov/search?id=%22NCT01429116%22	MTNR1A	melatonin receptor 1A	sleep-wake disorder	0.7		TASIMELTEON	sleep
3	Completed	known_drug	Non-24-Hour Sleep-Wake Disorder	ClinicalTrials	https://clinicaltrials.gov/search?id=%22NCT01163032%22	MTNR1A	melatonin receptor 1A	sleep-wake disorder	0.7		TASIMELTEON	sleep
3	Completed	known_drug	Non-24-Hour Sleep-Wake Disorder	ClinicalTrials	https://clinicaltrials.gov/search?id=%22NCT01163032%22	MTNR1B	melatonin receptor 1B	sleep-wake disorder	0.7		TASIMELTEON	sleep
3	Completed	known_drug	Non-24-Hour Sleep-Wake Disorder	ClinicalTrials	https://clinicaltrials.gov/search?id=%22NCT01429116%22	MTNR1B	melatonin receptor 1B	sleep-wake disorder	0.7		TASIMELTEON	sleep
3	Completed	known_drug	Non-24-Hour Sleep-Wake Disorder	ClinicalTrials	https://clinicaltrials.gov/search?id=%22NCT01430754%22	MTNR1B	melatonin receptor 1B	sleep-wake disorder	0.7		TASIMELTEON	sleep
3	Completed	known_drug	Non-24-Hour Sleep-Wake Disorder	ClinicalTrials	https://clinicaltrials.gov/search?id=%22NCT01430754%22	MTNR1A	melatonin receptor 1A	sleep-wake disorder	0.7		TASIMELTEON	sleep
4	Completed	known_drug	Bipolar Affective Disorder	ClinicalTrials	https://clinicaltrials.gov/search?id=%22NCT01431092%22	MTNR1A	melatonin receptor 1A	bipolar disorder	1		MELATONIN	psychosocialStress
4	Completed	known_drug	Bipolar Affective Disorder	ClinicalTrials	https://clinicaltrials.gov/search?id=%22NCT01431092%22	MTNR1B	melatonin receptor 1B	bipolar disorder	1		MELATONIN	psychosocialStress
4	Completed	known_drug	Bipolar Disorder	ClinicalTrials	https://clinicaltrials.gov/search?id=%22NCT00552760%22	MTNR1A	melatonin receptor 1A	bipolar disorder	1		RAMELTEON	psychosocialStress
4	Completed	known_drug	Bipolar Disorder	ClinicalTrials	https://clinicaltrials.gov/search?id=%22NCT00552760%22	MTNR1B	melatonin receptor 1B	bipolar disorder	1		RAMELTEON	psychosocialStress
4	Completed	known_drug	Carotid Stenosis	ClinicalTrials	https://clinicaltrials.gov/search?id=%22NCT03115034%22	MTNR1A	melatonin receptor 1A	internal carotid artery stenosis	1		MELATONIN	cardiovascular
4	Completed	known_drug	Carotid Stenosis	ClinicalTrials	https://clinicaltrials.gov/search?id=%22NCT03115034%22	MTNR1B	melatonin receptor 1B	internal carotid artery stenosis	1		MELATONIN	cardiovascular
4	Completed	known_drug	Chronic Insomnia	ClinicalTrials	https://clinicaltrials.gov/search?id=%22NCT00414102%22	MTNR1B	melatonin receptor 1B	insomnia	1		RAMELTEON	sleep
4	Completed	known_drug	Insomnia	ClinicalTrials	https://clinicaltrials.gov/search?id=%22NCT02156271%22	MTNR1B	melatonin receptor 1B	insomnia	1		RAMELTEON	sleep
4	Completed	known_drug	Insomnia	ClinicalTrials	https://clinicaltrials.gov/search?id=%22NCT00568789%22	MTNR1A	melatonin receptor 1A	insomnia	1		RAMELTEON	sleep
4	Completed	known_drug	Insomnia	ClinicalTrials	https://clinicaltrials.gov/search?id=%22NCT02156271%22	MTNR1A	melatonin receptor 1A	insomnia	1		RAMELTEON	sleep
4	Completed	known_drug	Sleep Deprivation	ClinicalTrials	https://clinicaltrials.gov/search?id=%22NCT00576927%22	MTNR1A	melatonin receptor 1A	insomnia	1		RAMELTEON	sleep
4	Completed	known_drug	Chronic Insomnia	ClinicalTrials	https://clinicaltrials.gov/search?id=%22NCT00492232%22	MTNR1A	melatonin receptor 1A	insomnia	1		RAMELTEON	sleep
4	Completed	known_drug	Sleep Deprivation	ClinicalTrials	https://clinicaltrials.gov/search?id=%22NCT00576927%22	MTNR1B	melatonin receptor 1B	insomnia	1		RAMELTEON	sleep
4	Completed	known_drug	Chronic Insomnia	ClinicalTrials	https://clinicaltrials.gov/search?id=%22NCT00492232%22	MTNR1B	melatonin receptor 1B	insomnia	1		RAMELTEON	sleep
4	Completed	known_drug	Insomnia	ClinicalTrials	https://clinicaltrials.gov/search?id=%22NCT00568789%22	MTNR1B	melatonin receptor 1B	insomnia	1		RAMELTEON	sleep
4	Completed	known_drug	Chronic Insomnia	ClinicalTrials	https://clinicaltrials.gov/search?id=%22NCT00414102%22	MTNR1A	melatonin receptor 1A	insomnia	1		RAMELTEON	sleep
4	Completed	known_drug	Anxiety	ClinicalTrials	https://clinicaltrials.gov/search?id=%22NCT01486615%22	MTNR1B	melatonin receptor 1B	anxiety	1		MELATONIN	psychosocialStress
4	Completed	known_drug	Anxiety	ClinicalTrials	https://clinicaltrials.gov/search?id=%22NCT01486615%22	MTNR1A	melatonin receptor 1A	anxiety	1		MELATONIN	psychosocialStress
4	Completed	known_drug	Schizoaffective Disorder	ClinicalTrials	https://clinicaltrials.gov/search?id=%22NCT01431092%22	MTNR1B	melatonin receptor 1B	schizoaffective disorder	1		MELATONIN	psychosocialStress
4	Completed	known_drug	Schizoaffective Disorder	ClinicalTrials	https://clinicaltrials.gov/search?id=%22NCT01431092%22	MTNR1A	melatonin receptor 1A	schizoaffective disorder	1		MELATONIN	psychosocialStress
4	Completed	known_drug	Schizoaffective Disorder	ClinicalTrials	https://clinicaltrials.gov/search?id=%22NCT00595504%22	MTNR1B	melatonin receptor 1B	schizoaffective disorder	1		RAMELTEON	psychosocialStress
4	Completed	known_drug	Schizoaffective Disorder	ClinicalTrials	https://clinicaltrials.gov/search?id=%22NCT00595504%22	MTNR1A	melatonin receptor 1A	schizoaffective disorder	1		RAMELTEON	psychosocialStress
4	Completed	known_drug	REM Sleep Behavior Disorder	ClinicalTrials	https://clinicaltrials.gov/search?id=%22NCT01401413%22	MTNR1A	melatonin receptor 1A	REM sleep behavior disorder	1		RAMELTEON	sleep
4	Completed	known_drug	REM Sleep Behavior Disorder	ClinicalTrials	https://clinicaltrials.gov/search?id=%22NCT01401413%22	MTNR1B	melatonin receptor 1B	REM sleep behavior disorder	1		RAMELTEON	sleep
4	Completed	known_drug	Major Depressive Disorder	ClinicalTrials	https://clinicaltrials.gov/search?id=%22NCT04181567%22	MTNR1A	melatonin receptor 1A	major depressive disorder	1		AGOMELATINE	psychosocialStress
4	Completed	known_drug	Major Depressive Disorder	ClinicalTrials	https://clinicaltrials.gov/search?id=%22NCT04181567%22	MTNR1B	melatonin receptor 1B	major depressive disorder	1		AGOMELATINE	psychosocialStress
4	Completed	known_drug	Non-24-Hour-Sleep-Wake Disorder	ClinicalTrials	https://clinicaltrials.gov/search?id=%22NCT02130999%22	MTNR1B	melatonin receptor 1B	sleep-wake disorder	1		TASIMELTEON	sleep
4	Completed	known_drug	Non-24-Hour-Sleep-Wake Disorder	ClinicalTrials	https://clinicaltrials.gov/search?id=%22NCT02130999%22	MTNR1A	melatonin receptor 1A	sleep-wake disorder	1		TASIMELTEON	sleep
0	Not yet recruiting	known_drug	Diabetes Mellitus	ClinicalTrials	https://clinicaltrials.gov/search?id=%22NCT02691897%22	MTNR1B	melatonin receptor 1B	diabetes mellitus	0.09		MELATONIN	diabeticPathologies
0	Not yet recruiting	known_drug	Diabetes Mellitus	ClinicalTrials	https://clinicaltrials.gov/search?id=%22NCT02691897%22	MTNR1A	melatonin receptor 1A	diabetes mellitus	0.09		MELATONIN	diabeticPathologies
4	Not yet recruiting	known_drug	Hypoactive Delirium	ClinicalTrials	https://clinicaltrials.gov/search?id=%22NCT03438526%22	MTNR1A	melatonin receptor 1A	delirium	1		MELATONIN	psychosocialStress
4	Not yet recruiting	known_drug	Hypoactive Delirium	ClinicalTrials	https://clinicaltrials.gov/search?id=%22NCT03438526%22	MTNR1B	melatonin receptor 1B	delirium	1		MELATONIN	psychosocialStress
0	Recruiting	known_drug	Hypoxic Ischemic Encephalopathy	ClinicalTrials	https://clinicaltrials.gov/search?id=%22NCT02621944%22	MTNR1A	melatonin receptor 1A	brain ischemia	0.09		MELATONIN	cardiovascular
0	Recruiting	known_drug	Hypoxic Ischemic Encephalopathy	ClinicalTrials	https://clinicaltrials.gov/search?id=%22NCT02621944%22	MTNR1B	melatonin receptor 1B	brain ischemia	0.09		MELATONIN	cardiovascular
2	Recruiting	known_drug	Insomnia Disorder	ClinicalTrials	https://clinicaltrials.gov/search?id=%22NCT02798367%22	MTNR1B	melatonin receptor 1B	insomnia	0.2		MELATONIN	sleep
2	Recruiting	known_drug	Sleep Problems	ClinicalTrials	https://clinicaltrials.gov/search?id=%22NCT00691080%22	MTNR1B	melatonin receptor 1B	insomnia	0.2		MELATONIN	sleep
2	Recruiting	known_drug	Sleep Problems	ClinicalTrials	https://clinicaltrials.gov/search?id=%22NCT00691080%22	MTNR1A	melatonin receptor 1A	insomnia	0.2		MELATONIN	sleep
2	Recruiting	known_drug	Insomnia Disorder	ClinicalTrials	https://clinicaltrials.gov/search?id=%22NCT02798367%22	MTNR1A	melatonin receptor 1A	insomnia	0.2		MELATONIN	sleep
2	Recruiting	known_drug	PreDiabetes	ClinicalTrials	https://clinicaltrials.gov/search?id=%22NCT03848533%22	MTNR1A	melatonin receptor 1A	prediabetes syndrome	0.2		MELATONIN	diabeticPathologies
2	Recruiting	known_drug	PreDiabetes	ClinicalTrials	https://clinicaltrials.gov/search?id=%22NCT03848533%22	MTNR1B	melatonin receptor 1B	prediabetes syndrome	0.2		MELATONIN	diabeticPathologies
3	Recruiting	known_drug	Sleep Wake Disorders	ClinicalTrials	https://clinicaltrials.gov/search?id=%22NCT04652882%22	MTNR1A	melatonin receptor 1A	sleep-wake disorder	0.7		TASIMELTEON	sleep
3	Recruiting	known_drug	Sleep Wake Disorders	ClinicalTrials	https://clinicaltrials.gov/search?id=%22NCT04652882%22	MTNR1B	melatonin receptor 1B	sleep-wake disorder	0.7		TASIMELTEON	sleep
4	Recruiting	known_drug	Coronary Artery Calcification	ClinicalTrials	https://clinicaltrials.gov/search?id=%22NCT03966235%22	MTNR1A	melatonin receptor 1A	coronary artery calcification	1		MELATONIN	cardiovascular
4	Recruiting	known_drug	Coronary Artery Calcification	ClinicalTrials	https://clinicaltrials.gov/search?id=%22NCT03966235%22	MTNR1B	melatonin receptor 1B	coronary artery calcification	1		MELATONIN	cardiovascular
0	Terminated	known_drug	Obstructive Sleep Apnea	ClinicalTrials	https://clinicaltrials.gov/search?id=%22NCT03492736%22	MTNR1B	melatonin receptor 1B	obstructive sleep apnea	0.09	PI leaving the laboratory	MELATONIN	sleep
0	Terminated	known_drug	Obstructive Sleep Apnea	ClinicalTrials	https://clinicaltrials.gov/search?id=%22NCT03492736%22	MTNR1A	melatonin receptor 1A	obstructive sleep apnea	0.09	PI leaving the laboratory	MELATONIN	sleep
2	Terminated	known_drug	Acute Myocardial Infarction	ClinicalTrials	https://clinicaltrials.gov/search?id=%22NCT00640094%22	MTNR1A	melatonin receptor 1A	acute myocardial infarction	0.2		MELATONIN	cardiovascular
2	Terminated	known_drug	Acute Myocardial Infarction	ClinicalTrials	https://clinicaltrials.gov/search?id=%22NCT00640094%22	MTNR1B	melatonin receptor 1B	acute myocardial infarction	0.2		MELATONIN	cardiovascular
3	Terminated	known_drug	Bipolar Disorder	ClinicalTrials	https://clinicaltrials.gov/search?id=%22NCT01677182%22	MTNR1A	melatonin receptor 1A	bipolar disorder	0.7	Business Decision; Terminated due to futility, with no safety concerns (see below)	RAMELTEON	psychosocialStress
3	Terminated	known_drug	Bipolar Disorder	ClinicalTrials	https://clinicaltrials.gov/search?id=%22NCT01677182%22	MTNR1B	melatonin receptor 1B	bipolar disorder	0.7	Business Decision; Terminated due to futility, with no safety concerns (see below)	RAMELTEON	psychosocialStress
3	Terminated	known_drug	Bipolar Disorder	ClinicalTrials	https://clinicaltrials.gov/search?id=%22NCT01467713%22	MTNR1A	melatonin receptor 1A	bipolar disorder	0.7	Business Decision; No Safety Concerns.	RAMELTEON	psychosocialStress
3	Terminated	known_drug	Bipolar Disorder	ClinicalTrials	https://clinicaltrials.gov/search?id=%22NCT01467713%22	MTNR1B	melatonin receptor 1B	bipolar disorder	0.7	Business Decision; No Safety Concerns.	RAMELTEON	psychosocialStress
3	Terminated	known_drug	Chronic Insomnia	ClinicalTrials	https://clinicaltrials.gov/search?id=%22NCT00672724%22	MTNR1A	melatonin receptor 1A	insomnia	0.7	Issues with data collection tool	RAMELTEON	sleep
3	Terminated	known_drug	Chronic Insomnia	ClinicalTrials	https://clinicaltrials.gov/search?id=%22NCT00672724%22	MTNR1B	melatonin receptor 1B	insomnia	0.7	Issues with data collection tool	RAMELTEON	sleep
3	Terminated	known_drug	Anxiety Disorders	ClinicalTrials	https://clinicaltrials.gov/search?id=%22NCT02374567%22	MTNR1A	melatonin receptor 1A	anxiety	0.7		MELATONIN	psychosocialStress
3	Terminated	known_drug	Anxiety Disorders	ClinicalTrials	https://clinicaltrials.gov/search?id=%22NCT02374567%22	MTNR1B	melatonin receptor 1B	anxiety	0.7		MELATONIN	psychosocialStress
3	Terminated	known_drug	Anxiety Disorders	ClinicalTrials	https://clinicaltrials.gov/search?id=%22NCT02374567%22	MTNR1B	melatonin receptor 1B	anxiety	0.7		AGOMELATINE	psychosocialStress
3	Terminated	known_drug	Anxiety Disorders	ClinicalTrials	https://clinicaltrials.gov/search?id=%22NCT02374567%22	MTNR1A	melatonin receptor 1A	anxiety	0.7		AGOMELATINE	psychosocialStress
3	Terminated	known_drug	Delirium	ClinicalTrials	https://clinicaltrials.gov/search?id=%22NCT02654314%22	MTNR1B	melatonin receptor 1B	delirium	0.7	Lack of resources to complete the study. Descriptive statistics for the outcome measures collected are provided.	MELATONIN	psychosocialStress
3	Terminated	known_drug	Delirium	ClinicalTrials	https://clinicaltrials.gov/search?id=%22NCT02654314%22	MTNR1A	melatonin receptor 1A	delirium	0.7	Lack of resources to complete the study. Descriptive statistics for the outcome measures collected are provided.	MELATONIN	psychosocialStress
3	Terminated	known_drug	Depression	ClinicalTrials	https://clinicaltrials.gov/search?id=%22NCT02374567%22	MTNR1B	melatonin receptor 1B	depressive disorder	0.7		MELATONIN	psychosocialStress
3	Terminated	known_drug	Depression	ClinicalTrials	https://clinicaltrials.gov/search?id=%22NCT02374567%22	MTNR1A	melatonin receptor 1A	depressive disorder	0.7		MELATONIN	psychosocialStress
3	Terminated	known_drug	Depression	ClinicalTrials	https://clinicaltrials.gov/search?id=%22NCT02374567%22	MTNR1B	melatonin receptor 1B	depressive disorder	0.7		AGOMELATINE	psychosocialStress
3	Terminated	known_drug	Depression	ClinicalTrials	https://clinicaltrials.gov/search?id=%22NCT02374567%22	MTNR1A	melatonin receptor 1A	depressive disorder	0.7		AGOMELATINE	psychosocialStress
3	Terminated	known_drug	Acute Depressive Episode	ClinicalTrials	https://clinicaltrials.gov/search?id=%22NCT01467700%22	MTNR1A	melatonin receptor 1A	depressive disorder	0.7	Business Decision; No Safety Concerns	RAMELTEON	psychosocialStress
3	Terminated	known_drug	Acute Depressive Episode	ClinicalTrials	https://clinicaltrials.gov/search?id=%22NCT01467700%22	MTNR1B	melatonin receptor 1B	depressive disorder	0.7	Business Decision; No Safety Concerns	RAMELTEON	psychosocialStress
4	Terminated	known_drug	Insomnia	ClinicalTrials	https://clinicaltrials.gov/search?id=%22NCT03265951%22	MTNR1B	melatonin receptor 1B	insomnia	1	Lack of response	RAMELTEON	sleep
4	Terminated	known_drug	Insomnia	ClinicalTrials	https://clinicaltrials.gov/search?id=%22NCT03265951%22	MTNR1A	melatonin receptor 1A	insomnia	1	Lack of response	RAMELTEON	sleep
4	Terminated	known_drug	Chronic Insomnia	ClinicalTrials	https://clinicaltrials.gov/search?id=%22NCT00337272%22	MTNR1A	melatonin receptor 1A	insomnia	1	Lack of enrollment.	RAMELTEON	sleep
4	Terminated	known_drug	Chronic Insomnia	ClinicalTrials	https://clinicaltrials.gov/search?id=%22NCT00337272%22	MTNR1B	melatonin receptor 1B	insomnia	1	Lack of enrollment.	RAMELTEON	sleep
4	Terminated	known_drug	Sleep Disorder	ClinicalTrials	https://clinicaltrials.gov/search?id=%22NCT01033565%22	MTNR1B	melatonin receptor 1B	Sleep Disorder	1	Unsuccessful in recruiting appropriate subjects.	MELATONIN	sleep
4	Terminated	known_drug	Sleep Disorder	ClinicalTrials	https://clinicaltrials.gov/search?id=%22NCT01033565%22	MTNR1A	melatonin receptor 1A	Sleep Disorder	1	Unsuccessful in recruiting appropriate subjects.	MELATONIN	sleep
2	Unknown status	known_drug	Delirium	ClinicalTrials	https://clinicaltrials.gov/search?id=%22NCT02615340%22	MTNR1B	melatonin receptor 1B	delirium	0.2		MELATONIN	psychosocialStress
2	Unknown status	known_drug	Delirium	ClinicalTrials	https://clinicaltrials.gov/search?id=%22NCT02615340%22	MTNR1A	melatonin receptor 1A	delirium	0.2		MELATONIN	psychosocialStress
2	Unknown status	known_drug	Mild Cognitive Impairment (MCI)	ClinicalTrials	https://clinicaltrials.gov/search?id=%22NCT00544791%22	MTNR1B	melatonin receptor 1B	Cognitive impairment	0.2		MELATONIN	psychosocialStress
2	Unknown status	known_drug	Mild Cognitive Impairment (MCI)	ClinicalTrials	https://clinicaltrials.gov/search?id=%22NCT00544791%22	MTNR1A	melatonin receptor 1A	Cognitive impairment	0.2		MELATONIN	psychosocialStress
3	Unknown status	known_drug	Attention Deficit Hyperactivity Disorder	ClinicalTrials	https://clinicaltrials.gov/search?id=%22NCT03062839%22	MTNR1B	melatonin receptor 1B	attention deficit hyperactivity disorder	0.7		MELATONIN	psychosocialStress
3	Unknown status	known_drug	Attention Deficit Hyperactivity Disorder	ClinicalTrials	https://clinicaltrials.gov/search?id=%22NCT03062839%22	MTNR1A	melatonin receptor 1A	attention deficit hyperactivity disorder	0.7		MELATONIN	psychosocialStress
3	Unknown status	known_drug	Anxiety	ClinicalTrials	https://clinicaltrials.gov/search?id=%22NCT02415309%22	MTNR1A	melatonin receptor 1A	anxiety	0.7		MELATONIN	psychosocialStress
3	Unknown status	known_drug	Anxiety	ClinicalTrials	https://clinicaltrials.gov/search?id=%22NCT02415309%22	MTNR1B	melatonin receptor 1B	anxiety	0.7		MELATONIN	psychosocialStress
3	Unknown status	known_drug	Delirium	ClinicalTrials	https://clinicaltrials.gov/search?id=%22NCT02536417%22	MTNR1A	melatonin receptor 1A	delirium	0.7		MELATONIN	psychosocialStress
3	Unknown status	known_drug	Delirium	ClinicalTrials	https://clinicaltrials.gov/search?id=%22NCT02536417%22	MTNR1B	melatonin receptor 1B	delirium	0.7		MELATONIN	psychosocialStress
3	Unknown status	known_drug	Non 24 Hour Sleep Wake Disorder	ClinicalTrials	https://clinicaltrials.gov/search?id=%22NCT01218789%22	MTNR1A	melatonin receptor 1A	sleep-wake disorder	0.7		TASIMELTEON	sleep
3	Unknown status	known_drug	Non 24 Hour Sleep Wake Disorder	ClinicalTrials	https://clinicaltrials.gov/search?id=%22NCT01218789%22	MTNR1B	melatonin receptor 1B	sleep-wake disorder	0.7		TASIMELTEON	sleep
4	Unknown status	known_drug	Carotid Stenosis	ClinicalTrials	https://clinicaltrials.gov/search?id=%22NCT03419767%22	MTNR1B	melatonin receptor 1B	internal carotid artery stenosis	1		MELATONIN	cardiovascular
4	Unknown status	known_drug	Carotid Stenosis	ClinicalTrials	https://clinicaltrials.gov/search?id=%22NCT03419767%22	MTNR1A	melatonin receptor 1A	internal carotid artery stenosis	1		MELATONIN	cardiovascular
4	Unknown status	known_drug	Insomnia	ClinicalTrials	https://clinicaltrials.gov/search?id=%22NCT01180855%22	MTNR1B	melatonin receptor 1B	insomnia	1		RAMELTEON	sleep
4	Unknown status	known_drug	Insomnia	ClinicalTrials	https://clinicaltrials.gov/search?id=%22NCT01180855%22	MTNR1A	melatonin receptor 1A	insomnia	1		RAMELTEON	sleep
4	Unknown status	known_drug	REM Sleep Behavior Disorder	ClinicalTrials	https://clinicaltrials.gov/search?id=%22NCT02836743%22	MTNR1B	melatonin receptor 1B	REM sleep behavior disorder	1		MELATONIN	sleep
4	Unknown status	known_drug	REM Sleep Behavior Disorder	ClinicalTrials	https://clinicaltrials.gov/search?id=%22NCT02836743%22	MTNR1A	melatonin receptor 1A	REM sleep behavior disorder	1		MELATONIN	sleep
4	Unknown status	known_drug	Sleep Disorders	ClinicalTrials	https://clinicaltrials.gov/search?id=%22NCT00749814%22	MTNR1B	melatonin receptor 1B	Sleep Disorder	1		MELATONIN	sleep
4	Unknown status	known_drug	Sleep Disorders	ClinicalTrials	https://clinicaltrials.gov/search?id=%22NCT00749814%22	MTNR1A	melatonin receptor 1A	Sleep Disorder	1		MELATONIN	sleep
4	Unknown status	known_drug	Delirium	ClinicalTrials	https://clinicaltrials.gov/search?id=%22NCT03013790%22	MTNR1A	melatonin receptor 1A	delirium	1		MELATONIN	psychosocialStress
4	Unknown status	known_drug	Delirium	ClinicalTrials	https://clinicaltrials.gov/search?id=%22NCT02282241%22	MTNR1B	melatonin receptor 1B	delirium	1		MELATONIN	psychosocialStress
4	Unknown status	known_drug	Delirium	ClinicalTrials	https://clinicaltrials.gov/search?id=%22NCT02282241%22	MTNR1A	melatonin receptor 1A	delirium	1		MELATONIN	psychosocialStress
4	Unknown status	known_drug	Delirium	ClinicalTrials	https://clinicaltrials.gov/search?id=%22NCT03013790%22	MTNR1B	melatonin receptor 1B	delirium	1		MELATONIN	psychosocialStress
4	Unknown status	known_drug	Delirium	ClinicalTrials	https://clinicaltrials.gov/search?id=%22NCT03931070%22	MTNR1B	melatonin receptor 1B	delirium	1		RAMELTEON	psychosocialStress
4	Unknown status	known_drug	Delirium	ClinicalTrials	https://clinicaltrials.gov/search?id=%22NCT02564939%22	MTNR1A	melatonin receptor 1A	delirium	1		RAMELTEON	psychosocialStress
4	Unknown status	known_drug	Delirium	ClinicalTrials	https://clinicaltrials.gov/search?id=%22NCT03931070%22	MTNR1A	melatonin receptor 1A	delirium	1		RAMELTEON	psychosocialStress
4	Unknown status	known_drug	Delirium	ClinicalTrials	https://clinicaltrials.gov/search?id=%22NCT02564939%22	MTNR1B	melatonin receptor 1B	delirium	1		RAMELTEON	psychosocialStress
4	Unknown status	known_drug	Acute Ischemic Stroke	ClinicalTrials	https://clinicaltrials.gov/search?id=%22NCT01863277%22	MTNR1B	melatonin receptor 1B	Ischemic stroke	1		MELATONIN	cardiovascular
4	Unknown status	known_drug	Acute Ischemic Stroke	ClinicalTrials	https://clinicaltrials.gov/search?id=%22NCT01863277%22	MTNR1A	melatonin receptor 1A	Ischemic stroke	1		MELATONIN	cardiovascular
4	Unknown status	known_drug	Major Depressive Disorder (MDD)	ClinicalTrials	https://clinicaltrials.gov/search?id=%22NCT01483053%22	MTNR1A	melatonin receptor 1A	major depressive disorder	1		AGOMELATINE	psychosocialStress
4	Unknown status	known_drug	Major Depressive Disorder (MDD)	ClinicalTrials	https://clinicaltrials.gov/search?id=%22NCT01483053%22	MTNR1B	melatonin receptor 1B	major depressive disorder	1		AGOMELATINE	psychosocialStress
1	Withdrawn	known_drug	Newborn Hypoxic Ischemic Encephalopathy	ClinicalTrials	https://clinicaltrials.gov/search?id=%22NCT01904786%22	MTNR1A	melatonin receptor 1A	brain ischemia	0.1	Lack of enrollment of suitable candidates	MELATONIN	cardiovascular
1	Withdrawn	known_drug	Newborn Hypoxic Ischemic Encephalopathy	ClinicalTrials	https://clinicaltrials.gov/search?id=%22NCT01904786%22	MTNR1B	melatonin receptor 1B	brain ischemia	0.1	Lack of enrollment of suitable candidates	MELATONIN	cardiovascular
3	Withdrawn	known_drug	Bipolar Disorder	ClinicalTrials	https://clinicaltrials.gov/search?id=%22NCT01685151%22	MTNR1B	melatonin receptor 1B	bipolar disorder	0.7	Business Decision (please see below)	RAMELTEON	psychosocialStress
3	Withdrawn	known_drug	Bipolar Disorder	ClinicalTrials	https://clinicaltrials.gov/search?id=%22NCT01685151%22	MTNR1A	melatonin receptor 1A	bipolar disorder	0.7	Business Decision (please see below)	RAMELTEON	psychosocialStress
3	Withdrawn	known_drug	Depressive Disorder, Treatment-Resistant	ClinicalTrials	https://clinicaltrials.gov/search?id=%22NCT03852160%22	MTNR1B	melatonin receptor 1B	depressive disorder	0.7	New design was developed to better fit company strategy, a new study has replaced 5413541TRD3011 study	AGOMELATINE	psychosocialStress
3	Withdrawn	known_drug	Depressive Disorder, Treatment-Resistant	ClinicalTrials	https://clinicaltrials.gov/search?id=%22NCT03852160%22	MTNR1A	melatonin receptor 1A	depressive disorder	0.7	New design was developed to better fit company strategy, a new study has replaced 5413541TRD3011 study	AGOMELATINE	psychosocialStress
4	Withdrawn	known_drug	Delirium	ClinicalTrials	https://clinicaltrials.gov/search?id=%22NCT02903901%22	MTNR1B	melatonin receptor 1B	delirium	1	Investigator found that a new study drug that is FDA approved would be superior to melatonin	MELATONIN	psychosocialStress
4	Withdrawn	known_drug	Delirium	ClinicalTrials	https://clinicaltrials.gov/search?id=%22NCT02903901%22	MTNR1A	melatonin receptor 1A	delirium	1	Investigator found that a new study drug that is FDA approved would be superior to melatonin	MELATONIN	psychosocialStress
4	Withdrawn	known_drug	Delirium in Old Age	ClinicalTrials	https://clinicaltrials.gov/search?id=%22NCT03165695%22	MTNR1B	melatonin receptor 1B	delirium	1	Never funded	RAMELTEON	psychosocialStress
4	Withdrawn	known_drug	Delirium	ClinicalTrials	https://clinicaltrials.gov/search?id=%22NCT02840591%22	MTNR1A	melatonin receptor 1A	delirium	1	Stopped the study due to feasibility issues, no enrollment has taken place.	RAMELTEON	psychosocialStress
4	Withdrawn	known_drug	Delirium in Old Age	ClinicalTrials	https://clinicaltrials.gov/search?id=%22NCT03165695%22	MTNR1A	melatonin receptor 1A	delirium	1	Never funded	RAMELTEON	psychosocialStress
4	Withdrawn	known_drug	Delirium	ClinicalTrials	https://clinicaltrials.gov/search?id=%22NCT02840591%22	MTNR1B	melatonin receptor 1B	delirium	1	Stopped the study due to feasibility issues, no enrollment has taken place.	RAMELTEON	psychosocialStress
4		known_drug	ANTIDEPRESSANTS	ATC	http://www.whocc.no/atc_ddd_index/?code=N06AX22	MTNR1B	melatonin receptor 1B	unipolar depression	1		AGOMELATINE	psychosocialStress
4		known_drug	ANTIDEPRESSANTS	ATC	http://www.whocc.no/atc_ddd_index/?code=N06AX22	MTNR1A	melatonin receptor 1A	unipolar depression	1		AGOMELATINE	psychosocialStress
4		known_drug	INSOMNIA	DailyMed	http://dailymed.nlm.nih.gov/dailymed/drugInfo.cfm?setid=3fb00527-db09-4c9b-8388-71a891455d65	MTNR1A	melatonin receptor 1A	insomnia	1		RAMELTEON	sleep
4		known_drug	INSOMNIA	DailyMed	http://dailymed.nlm.nih.gov/dailymed/drugInfo.cfm?setid=9de82310-70e8-47b9-b1fc-6c6848b99455	MTNR1A	melatonin receptor 1A	insomnia	1		RAMELTEON	sleep
4		known_drug	INSOMNIA	DailyMed	http://dailymed.nlm.nih.gov/dailymed/drugInfo.cfm?setid=3fb00527-db09-4c9b-8388-71a891455d65	MTNR1B	melatonin receptor 1B	insomnia	1		RAMELTEON	sleep
4		known_drug	INSOMNIA	DailyMed	http://dailymed.nlm.nih.gov/dailymed/drugInfo.cfm?setid=3740dcc6-9ee8-4187-9112-632050043240	MTNR1B	melatonin receptor 1B	insomnia	1		RAMELTEON	sleep
4		known_drug	INSOMNIA	DailyMed	http://dailymed.nlm.nih.gov/dailymed/drugInfo.cfm?setid=7a51d289-2013-4d37-adf2-91ea49df7932	MTNR1B	melatonin receptor 1B	insomnia	1		RAMELTEON	sleep
4		known_drug	INSOMNIA	DailyMed	http://dailymed.nlm.nih.gov/dailymed/drugInfo.cfm?setid=7a51d289-2013-4d37-adf2-91ea49df7932	MTNR1A	melatonin receptor 1A	insomnia	1		RAMELTEON	sleep
4		known_drug	INSOMNIA	DailyMed	http://dailymed.nlm.nih.gov/dailymed/drugInfo.cfm?setid=3740dcc6-9ee8-4187-9112-632050043240	MTNR1A	melatonin receptor 1A	insomnia	1		RAMELTEON	sleep
4		known_drug	INSOMNIA	DailyMed	http://dailymed.nlm.nih.gov/dailymed/drugInfo.cfm?setid=9de82310-70e8-47b9-b1fc-6c6848b99455	MTNR1B	melatonin receptor 1B	insomnia	1		RAMELTEON	sleep
4		known_drug		FDA	https://api.fda.gov/drug/label.json?search=set_id:b6fe9db3-cf46-4b2b-a097-9c96f9c30908	MTNR1B	melatonin receptor 1B	insomnia	1		RAMELTEON	sleep
4		known_drug		FDA	https://api.fda.gov/drug/label.json?search=set_id:b6fe9db3-cf46-4b2b-a097-9c96f9c30908	MTNR1A	melatonin receptor 1A	insomnia	1		RAMELTEON	sleep
	Completed trials		Disorders Class
	144	48	psychosocial	33.3333
		86	sleep/circadian	59.7222
		10	cardiometabolic	6.94444
		144

## Sheet: literatureEvidencesEuropePMC
targetSymbol	targetName	diseaseLabel	score	section	PMID	diseaseGroup	minedText
MTNR1A	melatonin receptor 1A	atrial heart septal defect	0.06	abstract	20657642	cardiovascular	The prevalence of these deleterious mutations in cases and controls indicates that they do not represent major risk factor for ASD (MTNR1A case 3.6% vs controls 4.4%; MTNR1B case 4.7% vs 3% controls).
MTNR1A	melatonin receptor 1A	atrial heart septal defect	0.06	abstract	20657642	cardiovascular	Here, we sequenced the melatonin receptor MTNR1A and MTNR1B, genes coding for MT1 and MT2 receptors, respectively, in a large panel of 941 individuals including 295 patients with ASD, 362 controls and 284 individuals from different ethnic backgrounds.
MTNR1B	melatonin receptor 1B	gestational diabetes	0.02	abstract	31826236	diabeticPathologies	We analyzed whether the gestational diabetes mellitus (GDM)-associated melatonin receptor 1B (MTNR1B) genotype of mothers modified the relation between maternal gestational weight gain and childhood obesity.
MTNR1B	melatonin receptor 1B	type II diabetes mellitus	0.86	results	33138317	diabeticPathologies	In a model adjusted for sex, age (as continuous), type-2 diabetes, and obesity, a statistically significant interaction was obtained between age and the MTNR1B-rs10830963 polymorphism (p = 0.001).
MTNR1B	melatonin receptor 1B	type II diabetes mellitus	0.86	results	33138317	diabeticPathologies	Association between the MTNR1B Polymorphism and Fasting Plasma Glucose and Type-2 Diabetes in an Elderly Population (Replication Cohort 1)
MTNR1B	melatonin receptor 1B	type II diabetes mellitus	0.86	intro	33138317	diabeticPathologies	Moreover, we had two additional secondary aims as follows: (2) To extend these results and to analyze the association of the MTNR1B- s10830963 polymorphism on fasting glucose and on prevalent type-2 diabetes risk in two elderly populations (replication cohorts); and (3) To retrospectively explore the influence of the number of full-term pregnancies on the risk of type-2 diabetes conferred by the …
MTNR1B	melatonin receptor 1B	type II diabetes mellitus	0.86	methods	33138317	diabeticPathologies	Later, in order to check the possible replication of the associations of the MTNR1B-rs10830963 polymorphism with fasting glucose in a more elderly population, as well as to extend the results by testing the association between the MTNR1B-rs10830963 polymorphism and type-2 diabetes, given that prevalence was low in the general population, a replication cohort 1 was selected.
MTNR1B	melatonin receptor 1B	type II diabetes mellitus	0.86	methods	33138317	diabeticPathologies	Finally, in the women of replication cohort 2, we analyzed the interaction between the MTNR1B-rs10830963 polymorphism and the number of full-term pregnancies in determining type-2 diabetes.
MTNR1B	melatonin receptor 1B	type II diabetes mellitus	0.86	results	33138317	diabeticPathologies	For the whole replication cohort 1 (n = 1001) in a model adjusted for sex, age, type-2 diabetes, and obesity, the MTNR1B-rs10830963 G-allele (additive model) presented a small effect size and was not significantly associated with fasting glucose (B: 0.29 Â± 1.6 mg/dL; p = 0.859).
MTNR1B	melatonin receptor 1B	type II diabetes mellitus	0.86	results	33138317	diabeticPathologies	Given that the prevalence of type-2 diabetes in this replication cohort 1 is high (46.4%) compared with the discovery cohort, we analyzed the association between the MTNR1B-rs10830963 and type-2 diabetes prevalence (Table 4).
MTNR1B	melatonin receptor 1B	type II diabetes mellitus	0.86	discuss	33138317	diabeticPathologies	Another important phenotype related to the MTNR1B-rs10830963 polymorphism is the association or not with type-2 diabetes.
MTNR1B	melatonin receptor 1B	type II diabetes mellitus	0.86	results	33138317	diabeticPathologies	Table 5 shows adjusted means and regression coefficients for the association between the MTNR1B-rs10830963 polymorphism and fasting glucose in the replication cohort 2 stratified by type-2 diabetes status.
MTNR1B	melatonin receptor 1B	type II diabetes mellitus	0.86	discuss	33138317	diabeticPathologies	Although this is an elderly population in which no cross-sectional association was observed between the MTNR1B-rs10830963 polymorphism and fasting glucose at that moment, the increased type-2 diabetes risk may be due to this polymorphism producing the harmful effect on fasting glucose at a young age (not detectable in the elderly) and that over time, that dysfunction was increasing the risk of ty…
MTNR1B	melatonin receptor 1B	type II diabetes mellitus	0.86	methods	33138317	diabeticPathologies	Finally, another cohort (replication cohort 2) was obtained to analyze the replication of the MTNR1B-rs10830963 SNP associations with fasting glucose and with type-2 diabetes risk in an elderly population, as well as to extend results by undertaking an additional exploratory analysis related to the influence of the number of pregnancies on the type-2 diabetes risk conferred by the polymorphism.
MTNR1B	melatonin receptor 1B	type II diabetes mellitus	0.86	results	33138317	diabeticPathologies	We explored whether the number of full-term pregnancies retrospectively reported by women interacted with the MTNR1B polymorphism and the later risk of type-2 diabetes.
MTNR1B	melatonin receptor 1B	type II diabetes mellitus	0.86	discuss	33138317	diabeticPathologies	Given that the sample size of our replication cohort 2 is relatively small, we undertook an exploratory analysis to study whether a greater number of pregnancies in women interacted with the MTNR1B-rs10830963 polymorphism, exacerbating the risk of future type-2 diabetes.
MTNR1B	melatonin receptor 1B	type II diabetes mellitus	0.86	abstract	33138317	diabeticPathologies	Taking into account that aging is typically associated with both impairment of the circadian system and a decrease in melatonin secretion, we focused on the melatonin receptor 1B (MTNR1B)-rs10830963 C>G variant that has been associated with fasting glucose concentrations, gestational diabetes, and type-2 diabetes.
MTNR1B	melatonin receptor 1B	type II diabetes mellitus	0.86	discuss	33138317	diabeticPathologies	The number of pregnancies in this population ranged from 0 to 7 and we found a statistically significant interaction with the MTNR1B-rs10830963 polymorphism in determining type-2 diabetes, in such a way that a greater number of pregnancies increased the risk of type-2 diabetes in allele G carrying women (additive model).
MTNR1B	melatonin receptor 1B	type II diabetes mellitus	0.86	intro	33138317	diabeticPathologies	Although it is known that pregnancy affects sleep quality and may disturb circadian rhythms [36,37,38], information about the interactive effects of the number of pregnancies on the genetic risk conferred by the MTNR1B-rs10830963 polymorphism on the future type-2 diabetes incidence is very scarce.
MTNR1B	melatonin receptor 1B	type II diabetes mellitus	0.86	results	33138317	diabeticPathologies	In a model adjusted for age and obesity, we detected a statistically significant interaction term between the MTNR1B-rs10830963 polymorphism (additive model) and the number of full-term pregnancies (as continuous), being the estimation for this interaction term: OR: 1.48, 95%CI: 1.01â2.16; p = 0.042, indicating that a higher number of pregnancies in carriers of the G-allele significantly incre…
MTNR1B	melatonin receptor 1B	type II diabetes mellitus	0.86	concl	33138317	diabeticPathologies	Likewise, our results suggest that on analyzing the association between the MTNR1B-rs10830963 polymorphism and type-2 diabetes risk, sex-specific variables related to pregnancy in women should be considered.
MTNR1B	melatonin receptor 1B	type II diabetes mellitus	0.86	results	33138317	diabeticPathologies	We observed that in the stratified analysis by sex, the p-values for the interaction term between the MTNR1B-rs10830963 polymorphism (as additive) and age (dichotomous in 41 years) determining fasting glucose concentrations in the fully adjusted model including age, type-2 diabetes, and obesity were: p = 0.021 for men and p = 0.032 for women.
MTNR1B	melatonin receptor 1B	type II diabetes mellitus	0.86	results	33138317	diabeticPathologies	Given that the prevalence of type-2 diabetes in this replication cohort 1 is high (46.4%) compared with the discovery cohort, we analyzed the association between the MTNR1B-rs10830963 and type-2 diabetes prevalence (Table 4).
MTNR1B	melatonin receptor 1B	type II diabetes mellitus	0.86	abstract	33138317	diabeticPathologies	Moreover, in one of the cohorts, we obtained a statistically significant interaction between the MTNR1B polymorphism and the number of pregnancies, retrospectively assessed, on the type-2 diabetes risk.
MTNR1B	melatonin receptor 1B	type II diabetes mellitus	0.86	methods	33138317	diabeticPathologies	In this cohort, we retrospectively explored the interaction between the number of full-term pregnancies reported by women and the MTNR1B polymorphism in the future type-2 diabetes risk (assessed as type-2 diabetes prevalence at baseline).
MTNR1B	melatonin receptor 1B	type II diabetes mellitus	0.86	intro	33138317	diabeticPathologies	This variant is relatively frequent and some functionality has been reported (compared with the C allele, the variant G allele was associated with increased MTNR1B transcript levels and gene expression in human islets) [42,43], which likely leads to a reduction in insulin release, increasing type-2 diabetes risk [43].
MTNR1B	melatonin receptor 1B	type II diabetes mellitus	0.13	abstract	25922310	diabeticPathologies	In light of the growing importance of MTNR1B in the etiology of T2D, we sought to test its association with the disease in the south Indian type 2 diabetics.
MTNR1B	melatonin receptor 1B	type II diabetes mellitus	0.13	title	25922310	diabeticPathologies	MTNR1B gene polymorphisms and susceptibility to Type 2 Diabetes: A pilot study in South Indians.
MTNR1B	melatonin receptor 1B	type II diabetes mellitus	0.02	discuss	19502414	diabeticPathologies	In summary, we showed in a large cohort of nondiabetic Finnish men that 8 of 18 type 2 diabetesârelated loci were significantly (TCF7L2, SLC30A8, HHEX, CDKN2B, CDKAL1, and MTNR1B) or nominally (KCNJ11 and IGF2BP2) associated with impaired early-phase insulin release, which decreased by â32% in carriers of â¥11 vs. â¤3 weighted type 2 diabetes risk alleles at these loci.
MTNR1B	melatonin receptor 1B	atrial heart septal defect	0.12	abstract	20377855	cardiovascular	In the present study, we have investigated all the genes involved in the melatonin pathway by mutation screening of AA-NAT (arylalkylamine N-acetyltransferase), ASMT, MTNR1A, MTNR1B (melatonin receptor 1A and 1B) and GPR50 (G protein-coupled receptor 50), encoding both synthesis enzymes and the three main receptors of melatonin, in 109 patients with autism spectrum disorders (ASD).
MTNR1B	melatonin receptor 1B	atrial heart septal defect	0.12	table	20377855	cardiovascular	Sequence variants identified in ASMT, MTNR1A, MTNR1B in patients with ASD.
MTNR1B	melatonin receptor 1B	atrial heart septal defect	0.12	intro	20377855	cardiovascular	To this end, we performed mutation screening of all the genes of the melatonin pathway, i.e., AA-NAT, ASMT, MTNR1A, MTNR1B and GPR50, in 109 subjects with ASD.
MTNR1A	melatonin receptor 1A	Glycogen storage disease due to liver glycogen phosphorylase deficiency	0.08	intro	29982836	metabolic	To test that hypothesis, we examined whether MTNR1A variant rs12506228 would confer an increased risk of Alzheimerâs disease in an elderly Finnish population cohort with clinical and neuropathological characterization of Alzheimerâs disease.
MTNR1A	melatonin receptor 1A	Glycogen storage disease due to liver glycogen phosphorylase deficiency	0.08	discuss	29982836	metabolic	Several, probably coexisting, explanations could be considered for our finding of the MTNR1A-linked genetic variant as a risk factor for the two traits: intolerance to shift work and Alzheimerâs disease (Figure 3).
MTNR1A	melatonin receptor 1A	Glycogen storage disease due to liver glycogen phosphorylase deficiency	0.08	abstract	29982836	metabolic	Our findings suggest variation close to MTNR1A as a shared genetic risk factor for intolerance to shift work and Alzheimerâs disease in old age.
MTNR1A	melatonin receptor 1A	Glycogen storage disease due to liver glycogen phosphorylase deficiency	0.08	discuss	29982836	metabolic	Taken together, we have identified a genetic variation near MTNR1A that was associated with both intolerance to shift work at working age and with Alzheimerâs disease at old age.
MTNR1B	melatonin receptor 1B	insulin resistance	0.15	title	32057567	diabeticPathologies	A circadian rhythm-related MTNR1B genetic variant (rs10830963) modulate body weight change and insulin resistance after 9 months of a high protein/low carbohydrate vs a standard hypocaloric diet.
MTNR1B	melatonin receptor 1B	insulin resistance	0.15	abstract	32057567	diabeticPathologies	our study detected a relationship of rs10830963 variant of MTNR1B gene with adiposity changes, cholesterol changes and insulin resistance modification induced by two different hypocaloric during 9 months.
MTNR1B	melatonin receptor 1B	obesity	0.3	results	33138317	metabolic	Likewise, a statistically significant gene-age interaction was obtained both in the crude model (p = 0.008) and in those adjusted for age and sex (p = 0.012) and subsequently, for obesity (p = 0.009). Figure 2 shows the effect of the interaction between the MTNR1B-rs10830963 polymorphism and age (as a continuous variable) on fasting glucose concentrations in the non-diabetic participants in the d…
MTNR1B	melatonin receptor 1B	obesity	0.3	results	33138317	metabolic	When only considering non-diabetic subjects in this cohort (OBENUTIC study), the association of the MTNR1B-rs10830963 polymorphism in the codominant (p = 4 Ã 10â6) as well as in the additive genetic model (p = 6.84 Ã 10â7) with fasting glucose concentrations in the model adjusted for sex, age, and obesity remained highly significant (Figure 1, panel B).
MTNR1B	melatonin receptor 1B	obesity	0.3	results	33138317	metabolic	In a model adjusted for age and obesity, we detected a statistically significant interaction term between the MTNR1B-rs10830963 polymorphism (additive model) and the number of full-term pregnancies (as continuous), being the estimation for this interaction term: OR: 1.48, 95%CI: 1.01â2.16; p = 0.042, indicating that a higher number of pregnancies in carriers of the G-allele significantly incre…
MTNR1B	melatonin receptor 1B	obesity	0.3	results	33138317	metabolic	The MTNR1B-rs10830963 polymorphism did not reach statistical significance for the whole population (OR:1.12, 95%CI: 0.85â1.49; p = 0.434) in an additive model adjusted for sex, age, and obesity.
MTNR1B	melatonin receptor 1B	obesity	0.3	results	33138317	metabolic	We observed that in the stratified analysis by sex, the p-values for the interaction term between the MTNR1B-rs10830963 polymorphism (as additive) and age (dichotomous in 41 years) determining fasting glucose concentrations in the fully adjusted model including age, type-2 diabetes, and obesity were: p = 0.021 for men and p = 0.032 for women.
MTNR1B	melatonin receptor 1B	hypersomnia	0.02	abstract	21526376	sleep	In this study, we investigated whether single nucleotide polymorphisms (SNPs) in the promoter region of the melatonin receptor genes (MTNR1A and MTNR1B) were associated with schizophrenia and with sleep problems such as insomnia and hypersomnia in schizophrenia patients.
MTNR1B	melatonin receptor 1B	gestational diabetes	0.32	abstract	28084098	diabeticPathologies	There were no statistically significant differences in the distribution of MTNR1A rs2119882 and MTNR1B rs4753426 genotypes and alleles between women with GDM and healthy pregnant women.
MTNR1B	melatonin receptor 1B	gestational diabetes	0.32	abstract	28084098	diabeticPathologies	The results of our study indicate that MTNR1B rs10830963 polymorphism is associated with GDM susceptibility, and women with a higher number of G alleles have an increased risk of GDM development.
MTNR1B	melatonin receptor 1B	gestational diabetes	0.32	abstract	28084098	diabeticPathologies	With regard to the MTNR1B rs10830963 polymorphism, we observed a statistically significant prevalence of GG and CG genotypes and the G allele among pregnant women with GDM (GG + CG vs CC, OR 1.50, 95% CI 1.02-2.22, p = 0.04; G vs C, OR 1.43, 95% CI 1.07-1.90, p = 0.016).
MTNR1B	melatonin receptor 1B	gestational diabetes	0.32	abstract	28084098	diabeticPathologies	In a multivariate logistic regression analysis, a higher number of MTNR1B rs10830963 G alleles was an independent significant predictor of a higher risk of GDM.
MTNR1B	melatonin receptor 1B	gestational diabetes	0.32	abstract	28084098	diabeticPathologies	In this study, we examined the association between MTNR1A (rs2119882) and MTNR1B (rs10830963, rs4753426) gene polymorphisms and the risk of GDM.
MTNR1B	melatonin receptor 1B	gestational diabetes	0.32	title	28084098	diabeticPathologies	MTNR1A and MTNR1B gene polymorphisms in women with gestational diabetes.
MTNR1B	melatonin receptor 1B	type II diabetes mellitus	0.24	abstract	26927145	diabeticPathologies	Genetic variants at KCNQ1 rs151290, KLF14 rs972283, GCKR rs780094 and MTNR1B rs10830963 have been associated with type 2 diabetes mellitus (T2DM), but the results are contradictory in Chinese populations.
MTNR1B	melatonin receptor 1B	type II diabetes mellitus	0.24	title	26927145	diabeticPathologies	Polymorphisms in Four Genes (KCNQ1 rs151290, KLF14 rs972283, GCKR rs780094 and MTNR1B rs10830963) and Their Correlation with Type 2 Diabetes Mellitus in Han Chinese in Henan Province, China.
MTNR1B	melatonin receptor 1B	type II diabetes mellitus	0.24	title	26927145	diabeticPathologies	Polymorphisms in Four Genes (KCNQ1 rs151290, KLF14 rs972283, GCKR rs780094 and MTNR1B rs10830963) and Their Correlation with Type 2 Diabetes Mellitus in Han Chinese in Henan Province, China
MTNR1B	melatonin receptor 1B	gestational diabetes	0.28	abstract	24969335	diabeticPathologies	The MTNR1B-rs4753426 SNP is associated with the pathogenesis of GDM, and rs4753426 is the predisposing locus of GDM.
MTNR1B	melatonin receptor 1B	gestational diabetes	0.28	abstract	24969335	diabeticPathologies	To investigate the genotypic and allele frequency differences of melatonin receptor 1B (MTNR1B)-rs4753426 between gestational diabetes mellitus (GDM) pregnancies and normal pregnancies, and to explore the association between single nucleotide polymorphism (SNP) of rs4753426 and gestational diabetes mellitus.
MTNR1B	melatonin receptor 1B	gestational diabetes	0.28	title	24969335	diabeticPathologies	[Association between single nucleotide polymorphism of rs4753426 of melatonin receptor 1B gene and gestational diabetes mellitus].
MTNR1B	melatonin receptor 1B	type II diabetes mellitus	0.02	discuss	19808892	diabeticPathologies	The novelty of our study is the fact that we used hyperglycemic clamps with three different stimuli and the extended risk allele score including eight proven Î2-cell loci (TCF7L2, KCNJ11, HHEX/IDE, CDKAL1, IGF2BP2, SLC30A8, CDKN2A/B, and MTNR1B, a gene for which it has recently been shown that it is associated with type 2 diabetes and reduced GSIS) (30â33).
MTNR1B	melatonin receptor 1B	gestational diabetes	0.18	abstract	27209463	diabeticPathologies	The aim of this study was to assess the interaction between melatonin receptor 1B gene (MTNR1B) rs10830963 polymorphism and lifestyle intervention during pregnancy on occurrence of gestational diabetes mellitus (GDM) in high-risk women.
MTNR1B	melatonin receptor 1B	gestational diabetes	0.18	title	27209463	diabeticPathologies	Interaction between rs10830963 polymorphism in MTNR1B and lifestyle intervention on occurrence of gestational diabetes.
MTNR1B	melatonin receptor 1B	type II diabetes mellitus	0.02	abstract	31901302	diabeticPathologies	The past decade has witnessed a revival of interest in the hormone melatonin, partly attributable to the discovery that genetic variation in MTNR1B - the melatonin receptor gene - is a risk factor for impaired fasting glucose and type 2 diabetes (T2D).
MTNR1B	melatonin receptor 1B	Mental deterioration	0.02	discuss	24616004	psychosocialStress	In addition to RIC3, MTNR1B is a particularly intriguing candidate given the role metabolic syndrome may play in risk for cognitive decline [Arvanitakis et al., 2004; Baker et al., 2011; Panza et al., 2010; Yaffe, 2007a, b].
MTNR1B	melatonin receptor 1B	diabetes mellitus	0.06	abstract	30089436	diabeticPathologies	The MTNR1B genetic diabetes risk variant rs10830963 does not contribute to the known comorbidity between depression and type 2 diabetes.
MTNR1B	melatonin receptor 1B	diabetes mellitus	0.06	abstract	30089436	diabeticPathologies	We examined whether a common melatonin receptor 1B gene diabetes risk variant rs10830963 influenced the associations between depressive symptoms and glycaemic traits.
MTNR1B	melatonin receptor 1B	obesity	0.45	results	23402646	metabolic	The InfoCodex semantic engine could still correctly combine the MTNR1B-related information âincreased prevalence of obesityâ in PMID 20200315 with âtraitsâ in PMID 19088850 to infer MTNR1B as a phenotype of obesity.
MTNR1B	melatonin receptor 1B	obesity	0.45	results	23402646	metabolic	Two abstracts subsequently indexed by PubMed also fully confirm the identification of MTNR1B as a phenotype for obesity.
MTNR1B	melatonin receptor 1B	obesity	0.45	results	23402646	metabolic	A human read of these two abstracts would indeed immediately detect MTNR1B as a phenotype for obesity, an identification the PubMed search engine failed to reveal, while the InfoCodex semantic engine was able to reconstruct it by integrating information distributed over the two documents even if the exact word âphenotypeâ never appears in relation to MTNR1B.
MTNR1B	melatonin receptor 1B	obesity	0.45	results	23402646	metabolic	Later in the abstract the word âtraitsâ is, however strongly indicating MTNR1B as a phenotype of obesity.
MTNR1B	melatonin receptor 1B	obesity	0.45	results	23402646	metabolic	A simple PubMed search would have thus failed to immediately identify MTNR1B as an obesity phenotype.
MTNR1B	melatonin receptor 1B	obesity	0.45	results	23402646	metabolic	In PubMed, a search for âMTNR1Bâ AND âobesityâ returned 9 documents, of which two (PMID: 20200315, 19088850) matched the PubMed abstracts selected by InfoCodex to substantiate its identification of MTNR1B as an obesity phenotype.
MTNR1B	melatonin receptor 1B	obesity	0.45	results	23402646	metabolic	As a phenotype of obesity, MTNR1B should not be considered novel, but it can be used to substantiate the soundness of InfoCodex results extracted from PubMed and to illustrate the associative retrieval mechanism.
MTNR1B	melatonin receptor 1B	obesity	0.45	results	23402646	metabolic	The measured InfoCodex CL for MTNR1B as a phenotype of obesity is 3.6%.
MTNR1B	melatonin receptor 1B	type II diabetes mellitus	0.06	discuss	31580701	diabeticPathologies	Finally, they provide new insights into gene-disease associations.33 GWAS and meta-analyses have provided extensive support for genetic variants at the MTNR1B locus associated with fasting glucose,34-39 insulin secretion,40,41 and type 2 diabetes.13,42-45 A similar genetic association was confirmed by our results for both GDM and type 2 diabetes.
MTNR1B	melatonin receptor 1B	type II diabetes mellitus	0.06	intro	31580701	diabeticPathologies	Of those genes that are consistently identified by different genetic screening approaches, melatonin receptor 1B (MTNR1B) (600804 OMIM) is associated with both GDM and type 2 diabetes.12-16 MTNR1B maps to chromosome 11q21-q22 comprise 2 exons and 1 intron and encodes the MT2 protein, a 362-amino acid melatonin receptor. MTNR1B is strongly expressed in the brain, retina, and Î2-cells, and MT2 reg…
MTNR1B	melatonin receptor 1B	diabetes mellitus	0.02	discuss	31815152	diabeticPathologies	The MTNR1b rs10830962 and rs10830963 polymorphisms have been predominantly investigated in the context of metabolic disorders, of which rs10830962 and rs10830963 G alleles were reported to associate with reduced insulin secretion, increased fasting plasma glucose concentrations, and increased risk for diabetes in different populations [42â44].
MTNR1B	melatonin receptor 1B	type II diabetes mellitus	0.1	title	29871606	diabeticPathologies	Impact of KCNQ1, CDKN2A/2B, CDKAL1, HHEX, MTNR1B, SLC30A8, TCF7L2, and UBE2E2 on risk of developing type 2 diabetes in Thai population.
MTNR1B	melatonin receptor 1B	gestational diabetes	0.96	discuss	31808503	diabeticPathologies	However, this meta-analysis only included 5 studies (4 studies for Asians and 1 for Caucasians) with 2122 GDM patients and 2664 control subjects, and was unable to do the subgroup analysis by ethnicity to reveal the effect of MTNR1B rs10830963 C>G polymorphism on GDM risk in different ethnic populations.We summarized the evidence to date with 5033 GDM patients and 5614 controls by a meta-analysis…
MTNR1B	melatonin receptor 1B	gestational diabetes	0.96	abstract	31808503	diabeticPathologies	The melatonin receptor 1B (MTNR1B) polymorphism rs10830963 C>G has been reported to be associated with the risk of gestational diabetes mellitus (GDM) with inconsistent results.
MTNR1B	melatonin receptor 1B	gestational diabetes	0.96	title	31808503	diabeticPathologies	A functional polymorphism rs10830963 in melatonin receptor 1B associated with the risk of gestational diabetes mellitus
MTNR1B	melatonin receptor 1B	gestational diabetes	0.96	discuss	31808503	diabeticPathologies	A previous meta-analysis by Zhang et al. observed a statistically significant association between the MTNR1B variant CG/GG genotype and GDM risk (OR = 1.24, 95% CI = 1.14â1.35) [55].
MTNR1B	melatonin receptor 1B	gestational diabetes	0.96	table	31808503	diabeticPathologies	FPRP analysis for the significant associations of the MTNR1B rs10830963 C>G polymorphism and GDM risk
MTNR1B	melatonin receptor 1B	gestational diabetes	0.96	discuss	31808503	diabeticPathologies	Our present study showed that the frequency of MTNR1B rs10830963 G allele was relatively higher in GDM cases than that in controls, suggesting a significant association with an increased GDM risk.
MTNR1B	melatonin receptor 1B	gestational diabetes	0.96	intro	31808503	diabeticPathologies	To clarify the effect of the MTNR1B rs10830963 C>G on the risk of GDM, we therefore performed a meta-analysis with a total of 5033 GDM patients and 5614 controls from 14 published caseâcontrol studies.
MTNR1B	melatonin receptor 1B	gestational diabetes	0.96	title	31808503	diabeticPathologies	A functional polymorphism rs10830963 in melatonin receptor 1B associated with the risk of gestational diabetes mellitus.
MTNR1B	melatonin receptor 1B	gestational diabetes	0.96	discuss	31808503	diabeticPathologies	We found that the FPRP values of the observed signifcant associations between MTNR1B rs10830963 C>G and GDM risk was much lower than the preset threshold.
MTNR1B	melatonin receptor 1B	gestational diabetes	0.96	table	31808503	diabeticPathologies	Meta-analysis of the MTNR1B rs10830963 polymorphism on GDM risk
MTNR1B	melatonin receptor 1B	gestational diabetes	0.96	intro	31808503	diabeticPathologies	So far, 64 single-nucleotide polymorphisms (SNPs) have been validated in the MTNR1B gene (http://www.ncbi.nlm.nih.gov/SNP), and some of which were reported to be associated with GDM risk.
MTNR1B	melatonin receptor 1B	gestational diabetes	0.96	results	31808503	diabeticPathologies	Association between the MTNR1B rs10830963 C>G and GDM risk
MTNR1B	melatonin receptor 1B	gestational diabetes	0.96	discuss	31808503	diabeticPathologies	Our study showed that MTNR1B rs10830963 C>G might possibly increase the incidence of GDM.
MTNR1B	melatonin receptor 1B	gestational diabetes	0.96	methods	31808503	diabeticPathologies	The included studies in this meta-analysis had to meet the following criteria: evaluation of the MTNR1B rs10830963 C>G polymorphism and GDM risk; caseâcontrol study; genotype or allele distribution information in cases and controls for calculating odds ratio (OR) with corresponding 95% confidence interval (CI); the study was written in English or Chinese.
MTNR1B	melatonin receptor 1B	gestational diabetes	0.96	results	31808503	diabeticPathologies	Sensitivity analyses of the association between the MTNR1B rs10830963 C>G polymorphism and GDM risk were performed to assess the stability of the pooled ORs under the CG vs. CC and GG vs. CC comparisons.
MTNR1B	melatonin receptor 1B	gestational diabetes	0.96	concl	31808503	diabeticPathologies	In summary, the current meta-analysis with TSA indicates that the variant G allele of MTNR1B rs10830963 C>G polymorphism significantly increases the risk of GDM.
MTNR1B	melatonin receptor 1B	gestational diabetes	0.96	results	31808503	diabeticPathologies	FPRP was adopted to assess the noteworthiness of the significant associations between the MTNR1B rs10830963 C>G polymorphism and GDM risk.
MTNR1B	melatonin receptor 1B	gestational diabetes	0.96	methods	31808503	diabeticPathologies	We searched NCBI PubMed, Google Scholar and the Chinese National Knowledge Infrastructure (CNKI) databases for the association studies of MTNR1B rs10830963 polymorphism with the risk of GDM.
MTNR1B	melatonin receptor 1B	gestational diabetes	0.96	discuss	31808503	diabeticPathologies	The current meta-analysis more comprehensively makes the relationship clear between MTNR1B rs10830963 and GDM risk.
MTNR1B	melatonin receptor 1B	gestational diabetes	0.96	discuss	31808503	diabeticPathologies	Meanwhile, experimental studies have confirmed that comparing with the wild-type C allele of rs10830963, the variant G allele caused an increased expression of MTNR1B and to be related to the risk of T2DM or GDM [52â54].
MTNR1B	melatonin receptor 1B	gestational diabetes	0.96	methods	31808503	diabeticPathologies	The odds ratio (OR) and 95% confidence interval (CI) were used to assess the strength of association between the MTNR1B rs10830963 C>G and GDM risk.
MTNR1B	melatonin receptor 1B	type II diabetes mellitus	0.04	abstract	32616615	diabeticPathologies	The common MTNR1B single nucleotide polymorphism rs10830963 associates with risk of type 2 diabetes (T2D).
MTNR1B	melatonin receptor 1B	type II diabetes mellitus	0.04	abstract	32616615	diabeticPathologies	The common MTNR1B single nucleotide polymorphism rs10830963 associates with risk of type 2 diabetes mellitus (T2D).
MTNR1B	melatonin receptor 1B	obesity	0.02	discuss	27468700	metabolic	In addition, larger pre-pregnancy BMI (â¥25) has significant association in MTNR1B (rs10830963) with GDM, indicating the potential effects of obesity on the role of MTNR1B mutation in GDM risk10.
MTNR1B	melatonin receptor 1B	type II diabetes mellitus	0.02	discuss	20161779	diabeticPathologies	In addition, we have previously reported an association for MTNR1B and type 2 diabetes in this cohort [21].
MTNR1B	melatonin receptor 1B	type II diabetes mellitus	0.03	abstract	22038522	diabeticPathologies	Common genetic risk variants at GCK, SLC30A8, IGF2BP2 and MTNR1B influence to different extents the development of IFG and the transition from IFG to type 2 diabetes.
MTNR1A	melatonin receptor 1A	Interauricular communication	0.06	abstract	20657642	cardiovascular	The prevalence of these deleterious mutations in cases and controls indicates that they do not represent major risk factor for ASD (MTNR1A case 3.6% vs controls 4.4%; MTNR1B case 4.7% vs 3% controls).
MTNR1A	melatonin receptor 1A	Interauricular communication	0.06	abstract	20657642	cardiovascular	Here, we sequenced the melatonin receptor MTNR1A and MTNR1B, genes coding for MT1 and MT2 receptors, respectively, in a large panel of 941 individuals including 295 patients with ASD, 362 controls and 284 individuals from different ethnic backgrounds.
MTNR1B	melatonin receptor 1B	metabolic syndrome	0.06	abstract	29726288	metabolic	However, an association between the MTNR1B gene and IR/hypercholesterolemia/metabolic syndrome was observed in obese adolescents.
MTNR1B	melatonin receptor 1B	insulin resistance	0.02	abstract	28869073	diabeticPathologies	The aims of the present investigation were to determine the influence of rs10830963 MTNR1B variant in relation to body weight loss, insulin resistance and adipokine levels in response to a hypocaloric diet with Mediterranean pattern.
MTNR1B	melatonin receptor 1B	gestational diabetes	0.06	abstract	23690305	diabeticPathologies	The minor alleles of rs7903146 (TCF7L2), rs12255372 (TCF7L2), rs1799884 (-30G/A, GCK), rs5219 (E23K, KCNJ11), rs7754840 (CDKAL1), rs4402960 (IGF2BP2), rs10830963 (MTNR1B), rs1387153 (MTNR1B) and rs1801278 (Gly972Arg, IRS1) were significantly associated with a higher risk of GDM.
MTNR1B	melatonin receptor 1B	type II diabetes mellitus	0.1	title	29063374	diabeticPathologies	Disentangling the Role of Melatonin and its Receptor MTNR1B in Type 2 Diabetes: Still a Long Way to Go?
MTNR1A	melatonin receptor 1A	atrial fibrillation	0.05	results	30992660	cardiovascular	In addition, the level of melatonin receptors 1A and 1B was also significantly upregulated in AF cells of patients with DD.
MTNR1B	melatonin receptor 1B	diabetes mellitus	0.1	table	19324940	diabeticPathologies	Association studies of MTNR1B rs10830963 in the Danish population-based Inter99 sample, in individuals sampled at Steno Diabetes Center, and in the French DESIR cohort in relation to glucose tolerance status
MTNR1B	melatonin receptor 1B	diabetes mellitus	0.1	results	19324940	diabeticPathologies	The impact of MTNR1B rs10830963 on diabetes-related quantitative traits was investigated after an OGTT in two population-based cohorts: the Inter99 study (mean age 46 years) and the Haguenau study.
MTNR1B	melatonin receptor 1B	Hyperglycemia	0.05	abstract	20200315	diabeticPathologies	The aims of this study were to evaluate whether nonsynonymous variants in MTNR1B associate with monogenic forms of hyperglycemia, type 2 diabetes, or related metabolic traits.
MTNR1A	melatonin receptor 1A	atrial heart septal defect	0.03	abstract	32682113	cardiovascular	Here, we review recent advances in our understanding of various mechanisms involving pathological process of ASD, including the abnormal breakdown of melatonin synthesis, the disturbance of intracellular MTNR1A signaling, the effects exerted by melatonin on hippocampal protein serine/threonine kinases, and immune dysregulation/inflammation during ASD.
MTNR1B	melatonin receptor 1B	type II diabetes mellitus	0.38	table	31623012	diabeticPathologies	(a) Odds ratios and 95% CIs for the association between MTNR1B rs10830963 genotype and type 2 diabetes, separated by chronotype.
MTNR1B	melatonin receptor 1B	type II diabetes mellitus	0.38	table	31623012	diabeticPathologies	(b) Odds ratios and 95% CIs for the association between chronotype and type 2 diabetes, separated by the MTNR1B rs10830963 genotype
MTNR1B	melatonin receptor 1B	type II diabetes mellitus	0.38	discuss	31623012	diabeticPathologies	The present study based on data from the UK Biobank found that both late chronotype and carrying the MTNR1B G risk allele were associated with an increased risk of type 2 diabetes (T2D).
MTNR1B	melatonin receptor 1B	type II diabetes mellitus	0.38	intro	31623012	diabeticPathologies	Altogether, this could explain the robust association between the MTNR1B and the risk to develop type 2 diabetes (T2D) 7, 8.
MTNR1B	melatonin receptor 1B	type II diabetes mellitus	0.38	title	31623012	diabeticPathologies	Associations between chronotype, MTNR1B genotype and risk of type 2 diabetes in UK Biobank
MTNR1B	melatonin receptor 1B	type II diabetes mellitus	0.38	abstract	31623012	diabeticPathologies	To examine the association between the MTNR1B G risk allele, type 2 diabetes (T2D) and chronotype in the UK Biobank.
MTNR1B	melatonin receptor 1B	type II diabetes mellitus	0.38	title	31623012	diabeticPathologies	Associations between chronotype, MTNR1B genotype and risk of type 2 diabetes in UK Biobank.
MTNR1A	melatonin receptor 1A	Interauricular communication	0.1	table	31244687	cardiovascular	The prevalence of these deleterious mutations in cases and controls indicates that they do not represent a major risk factor for ASD (MTNR1A case 3.6% vs. controls 4.4%; MTNR1B case 4.7% vs. 3% controls).
MTNR1A	melatonin receptor 1A	Interauricular communication	0.1	results	31244687	cardiovascular	In the same year, Sweden researchers (143) screened the genetic mutations of AANAT, ASMT, MTNR1A, MTNR1B, and GPR50, encoding both synthesis enzymes and the three main receptors of melatonin, in 109 patients with ASD and 188 controls.
MTNR1B	melatonin receptor 1B	obesity	0.11	abstract	31826236	metabolic	We also found significant interactions between the maternal MTNR1B genotype and gestational weight gain on the offspring's childhood overweight and obesity (P-interaction = 0.005 and 0.026, respectively).
MTNR1B	melatonin receptor 1B	obesity	0.11	abstract	31826236	metabolic	The maternal MTNR1B genotype might interact with gestational weight gain on offspring's obesity risk during childhood.
MTNR1B	melatonin receptor 1B	obesity	0.11	abstract	31826236	metabolic	We found that the maternal MTNR1B genotype significantly interacted with gestational weight gain on indicators of offspring's obesity (all P for interaction < 0.05).
MTNR1B	melatonin receptor 1B	type II diabetes mellitus	0.1	title	19060908	diabeticPathologies	Common variant in MTNR1B associated with increased risk of type 2 diabetes and impaired early insulin secretion.
MTNR1B	melatonin receptor 1B	gestational diabetes	0.07	discuss	25973943	diabeticPathologies	As to the role of MTNR1B, genetic variants within this locus have been associated to an increase in fasting glucose levels, reduced beta cell function, as well as T2D and GDM risk [35].
MTNR1B	melatonin receptor 1B	gestational diabetes	0.07	results	25973943	diabeticPathologies	Interestingly, MTNR1B rs1387153 variant was nominally associated to GDM in non-lean women subset (lean: OR = 0.888, P = 0.6337 vs.
MTNR1B	melatonin receptor 1B	type II diabetes mellitus	0.05	abstract	28303303	diabeticPathologies	Concurrently, another body of work has shown that rare MTNR1B alleles, which could perturb receptor function, also associate with type 2 diabetes.
MTNR1B	melatonin receptor 1B	type II diabetes mellitus	0.05	abstract	28303303	diabeticPathologies	Of the associations of genetic variants with type 2 diabetes, the one of an SNP in an intron of the gene encoding the melatonin receptor 1B (MTNR1B) has been remarkably robust.
MTNR1B	melatonin receptor 1B	type II diabetes mellitus	0.02	discuss	22533685	diabeticPathologies	The lack of association of individual UCP2 SNPs and disease traits in the Balinese population might be due to the influence of other genetic or environmental factors that were not studied in this research, such as the MTNR1B gene polymorphism that has been reported to be associated with type 2 diabetes mellitus and lipid levels in Han Chinese population [52].
MTNR1B	melatonin receptor 1B	insulin resistance	0.02	abstract	21558052	diabeticPathologies	In this investigation, we report the association of these two variants, and an additional variant (rs1374645) within the GWAS locus of MTNR1B with FBG, 2h glucose, insulin resistance (HOMA IR), β-cell function (HOMA B), and T2D in our sample of Asian Sikhs from India.
MTNR1B	melatonin receptor 1B	gestational diabetes	0.02	discuss	32662505	diabeticPathologies	Several T2DM-associated genetic variants have been confirmed to be associated with GDM, such as TCF7L2 rs12255372 and MTNR1B rs10830963 [18] while the effects of other T2DM-associated genetic variants on GDM are controversial, such as WFS1 rs10010131 and ABCA1 rs1800977 [11,19].
MTNR1B	melatonin receptor 1B	gestational diabetes	0.26	abstract	29656698	diabeticPathologies	This study was conducted to investigate the relationship between a genetic polymorphism and the expression of melatonin receptor 1B (MTNR1B) in the placenta of Han Chinese women with gestational diabetes mellitus (GDM).
MTNR1B	melatonin receptor 1B	gestational diabetes	0.26	abstract	29656698	diabeticPathologies	The genetic polymorphism rs10830963 in MTNR1B and its protein expression levels in placenta are associated with an increased risk of developing GDM.
MTNR1B	melatonin receptor 1B	gestational diabetes	0.26	title	29656698	diabeticPathologies	Association Between a Melatonin Receptor 1B Genetic Polymorphism and Its Protein Expression in Gestational Diabetes Mellitus.
MTNR1B	melatonin receptor 1B	gestational diabetes	0.26	abstract	29656698	diabeticPathologies	In this study, 215 patients with GDM and 243 healthy controls were genotyped using direct sequencing for the MTNR1B single-nucleotide polymorphism rs10830963.
MTNR1B	melatonin receptor 1B	gestational diabetes	0.26	abstract	29656698	diabeticPathologies	The expression level of MTNR1B in placenta was significantly higher in the GDM group than in the control group (P < .05).
MTNR1B	melatonin receptor 1B	gestational diabetes	0.02	other	33335512	diabeticPathologies	Interestingly, the MTNR1B variants rs10830963 and rs1387153 were found significantly associated not only with GDM, but also with impaired fasting plasma glucose levels and some insulin secretion indicators (the Matsuda index, the insulin/glucose AUC, and the AUC adjusted for the Matsuda index) measured in GDM patients after pregnancy (14).
MTNR1B	melatonin receptor 1B	Hypercholesterolemia	0.06	abstract	29726288	metabolic	However, an association between the MTNR1B gene and IR/hypercholesterolemia/metabolic syndrome was observed in obese adolescents.
MTNR1B	melatonin receptor 1B	type II diabetes mellitus	0.02	abstract	28314944	diabeticPathologies	Genome-wide association studies have detected an association between type 2 diabetes risk and a non-coding SNP located in MTNR1B, the gene encoding melatonin receptor 2 (MT2).
MTNR1A	melatonin receptor 1A	Interauricular communication	0.1	results	24962056	cardiovascular	4: 187,234,067-188,424,639Â bp) (FigureÂ 2, turquoise) with only three genes (MTNR1A, FAT1 and F11), that was first reported in a boy with ASD [22]. FAT1 has been associated with bipolar affective disorder [32] and ASD [33], and is essential for controlling developmental cell proliferation [34].
MTNR1A	melatonin receptor 1A	metabolic syndrome	0.02	discuss	29156748	metabolic	A significant association of MTNR1A gene polymorphism (rs2119882) with another comorbidity of metabolic syndrome, polycystic ovary syndrome has been reported [26].
MTNR1A	melatonin receptor 1A	insomnia	0.05	results	29587340	sleep	In another study with a larger sample of Korean patients and a healthy control group, the presence of insomnia was associated with rs2119882 polymorphism of MTNR1A gene (Melatonin Receptor 1A) [25], while hypersomnia did not correlate with any MTNR1A polymorphism.
MTNR1B	melatonin receptor 1B	insulinoma	0.04	discuss	20185807	diabeticPathologies	We did not see a significant association of MTNR1B with fasting proinsulin levels, which is in line with the observation in the TÃ1⁄4bingen Family Study (37) but in contrast with the Helsinki Birth Cohort results (36). MTNR1B is expressed in human islets and co-localizes with insulin; melatonin inhibits insulin secretion by rat insulinoma cells (36,37).
MTNR1B	melatonin receptor 1B	gestational diabetes	0.02	other	28049284	diabeticPathologies	Two loci (rs775480 in CDKAL1 and rs10830962 near MTNR1B) were found to be associated with GDM.
MTNR1B	melatonin receptor 1B	gestational diabetes	0.02	other	28049284	diabeticPathologies	Associations of MTNR1B [53] and KCNQ1 [54] with GDM were also identified in Korean studies.
MTNR1A	melatonin receptor 1A	bipolar disorder	0.05	results	24962056	psychosocialStress	4: 187,234,067-188,424,639Â bp) (FigureÂ 2, turquoise) with only three genes (MTNR1A, FAT1 and F11), that was first reported in a boy with ASD [22]. FAT1 has been associated with bipolar affective disorder [32] and ASD [33], and is essential for controlling developmental cell proliferation [34].
MTNR1B	melatonin receptor 1B	diabetes mellitus	0.02	discuss	25919927	diabeticPathologies	These data suggest that 1) the two glucose raising alleles might lead to high fasting glucose levels via different mechanisms and that 2) the association between the two risk alleles and the fasting glucose have a different clinical relevance, with the MTNR1B variant being a potential trigger for pre-diabetes in obese youth.
MTNR1B	melatonin receptor 1B	type II diabetes mellitus	0.03	other	28293907	diabeticPathologies	For example, at CDKAL1, MTNR1B, ADCY5, and ANK1, the birth weight and type 2 diabetes peak SNPs are very closely correlated, so the birth weight and T2D association signals can be assumed to be tagging the same causal variant (also likely the case for HHEX-IDE and PEPD, where r 2Â âÂ 0.4).
MTNR1B	melatonin receptor 1B	type II diabetes mellitus	0.03	other	28293907	diabeticPathologies	Alleles showing the largest effects on raising birth weight through the maternal genotype (MTNR1B, GCK) are known to have relatively large effects on fasting glucose and more moderate effects on type 2 diabetes risk.
MTNR1B	melatonin receptor 1B	type II diabetes mellitus	0.03	other	28293907	diabeticPathologies	Finally, variation at one locus, ANK1, shows association with both higher birth weight and higher risk of type 2 diabetes [20], but unlike MTNR1B, this association does not appear to be driven by the maternal genotype, raising the possibility of a genetic mechanism contributing to the observational association between higher birth weight and type 2 diabetes that operate independently of maternal …
MTNR1B	melatonin receptor 1B	insulin resistance	0.02	discuss	25146448	diabeticPathologies	For instance, impaired Î2-cell function (MTNR1B), insulin resistance (IRS1), and abnormal utilization of glucose.
MTNR1B	melatonin receptor 1B	gestational diabetes	0.45	other	32022227	diabeticPathologies	We have published the OR = 1.84 (95% CI:1.54Â±2.21), p = 7x10â4 value to characterize the association of the MTNR1B rs10830963 G allele and GDM diagnosis using the IADPSG criteria under the dominant genetic model and in addition the OR and p values were also reported for the genetic association using the modified 1999â WHO GDM diagnostic criteria and also under the additive model [2].
MTNR1B	melatonin receptor 1B	gestational diabetes	0.45	other	32022227	diabeticPathologies	Our published data were sufficient to make accurate further OR estimations and calculating the number of individuals with the MTNR1B rs10830963 CC, CG and GG genotypes in both the GDM and control study groups.
MTNR1B	melatonin receptor 1B	gestational diabetes	0.45	title	32022227	diabeticPathologies	Comments on: A functional polymorphism rs10830963 in melatonin receptor 1B associated with the risk of gestational diabetes mellitus.
MTNR1B	melatonin receptor 1B	gestational diabetes	0.45	abstract	32022227	diabeticPathologies	We do agree with the authorsâ final conclusion that such a meta-analysis should eventually confirm that the MTNR1B rs10830963 G allele is significantly associated with increased risk of gestational diabetes mellitus (GDM) development in pregnant populations with Asian and European ancestry.
MTNR1B	melatonin receptor 1B	gestational diabetes	0.45	title	32022227	diabeticPathologies	Comments on: A functional polymorphism rs10830963 in melatonin receptor 1B associated with the risk of gestational diabetes mellitus
MTNR1B	melatonin receptor 1B	gestational diabetes	0.45	abstract	32022227	diabeticPathologies	We do agree with the authors' final conclusion that such a meta-analysis should eventually confirm that the MTNR1B rs10830963 G allele is significantly associated with increased risk of gestational diabetes mellitus (GDM) development in pregnant populations with Asian and European ancestry.
MTNR1B	melatonin receptor 1B	gestational diabetes	0.45	abstract	32022227	diabeticPathologies	Therefore we would suggest to use the correct OR values based on our original publication that were already indicating a high genetic effect size for the MTNR1B rs10830963 risk variant on GDM development.
MTNR1B	melatonin receptor 1B	gestational diabetes	0.45	abstract	32022227	diabeticPathologies	We have read with great interest the accepted manuscript of the meta-analysis performed by Huang, et al. titled "A functional polymorphism rs10830963 in melatonin receptor 1B associated with the risk of gestational diabetes mellitus" published online in the 2019 December 6 issue of Bioscience Reports (https://doi.org/10.1042/BSR20190744).
MTNR1B	melatonin receptor 1B	type II diabetes mellitus	0.04	abstract	24710643	diabeticPathologies	Common variants in MTNR1B, encoding melatonin receptor 1B, have been recently associated with impaired glucose homeostasis and an increased risk for developing Type 2 diabetes (T2D).
MTNR1B	melatonin receptor 1B	obesity	0.02	other	24498509	metabolic	These include CDKAL1, CDKN2A, and CDKN2B that influence Î2-cell mass; MTNR1B, TCF7L2, and KCNJ11 that influence Î2-cell function; FTO that is associated with obesity; and IRS1 and PPAR-Î3 that contribute to insulin resistance independent of obesity.14 Furthermore, there may be unique markers of genetic susceptibility to DM2 in certain ethnic groups with a high incidence of DM2,15,16 and intera…
MTNR1B	melatonin receptor 1B	gestational diabetes	0.49	discuss	22233651	diabeticPathologies	The effect size of the MTNR1B rs10830962 variant was considerably different in our GDM GWA study (Î2 = 0.374) compared with the AGEN type 2 diabetes meta-GWA study (Î2 = 0.040).
MTNR1B	melatonin receptor 1B	gestational diabetes	0.49	results	22233651	diabeticPathologies	Among these, variants in CDKAL1 (rs7754840) and near MTNR1B (rs10830962) showed the strongest association with GDM risk.
MTNR1B	melatonin receptor 1B	gestational diabetes	0.49	discuss	22233651	diabeticPathologies	This could be one of the reasons that variants in CDKAL1 and MTNR1B were most significantly associated with GDM in our study.
MTNR1B	melatonin receptor 1B	gestational diabetes	0.49	abstract	22233651	diabeticPathologies	In conclusion, we have confirmed that genetic variants in CDKAL1 and near MTNR1B are strongly associated with GDM in Korean women.
MTNR1B	melatonin receptor 1B	gestational diabetes	0.49	results	22233651	diabeticPathologies	Among these, rs7754840 in CDKAL1 (odds ratio [OR] 1.396 [95% CI 1.222â1.594]; P = 2.90 Ã 10â7), rs10830962 near MTNR1B (1.442 [1.259â1.651]; P = 6.95 Ã 10â8), rs1470579 in IGF2BP2 (1.236 [1.068â1.430]; P = 0.0042), and rs10882066 in IDE (1.203 [1.013â1.428]; P = 0.035) were significantly associated with GDM in the stage 2 samples.
MTNR1B	melatonin receptor 1B	gestational diabetes	0.49	discuss	22233651	diabeticPathologies	The main finding of this study is that variants in CDKAL1 and near MTNR1B are associated with GDM at a genome-wide significance level (P < 5.0 Ã 10â8).
MTNR1B	melatonin receptor 1B	gestational diabetes	0.49	abstract	22233651	diabeticPathologies	A variant near MTNR1B, rs10830962, was also significantly associated with the risk of GDM (1.454; P = 2.49 Ã 10â13).
MTNR1B	melatonin receptor 1B	gestational diabetes	0.49	discuss	22233651	diabeticPathologies	It is interesting that the rs10830962 variant in MTNR1B was the second most strongly associated loci in GDM but was not associated with type 2 diabetes risk in a large-scale meta-GWA study of East Asians (AGEN type 2 diabetes meta-GWA study [26]).
MTNR1B	melatonin receptor 1B	gestational diabetes	0.49	abstract	22233651	diabeticPathologies	A variant near MTNR1B, rs10830962, was also significantly associated with the risk of GDM (1.454; P=2.49×10(-13)).
MTNR1B	melatonin receptor 1B	gestational diabetes	0.49	results	22233651	diabeticPathologies	The rs10830962 G allele near MTNR1B was nominally associated with decreased fasting insulin concentrations (Î2 = â0.018; P = 0.029) in women with GDM.
MTNR1B	melatonin receptor 1B	gestational diabetes	0.49	discuss	22233651	diabeticPathologies	In conclusion, we have performed a GWA study in the context of GDM for the first time and confirmed that variants in CDKAL1 and MTNR1B confer the risk of GDM with genome-wide significance.
MTNR1B	melatonin receptor 1B	gestational diabetes	0.49	results	22233651	diabeticPathologies	However, some variants, such as rs10830963 of MTNR1B and rs11708067 of ADCY5, showed considerable differences in effect size between GDM and type 2 diabetes.
MTNR1B	melatonin receptor 1B	gestational diabetes	0.49	discuss	22233651	diabeticPathologies	Recently, Kim et al. (35) reported that two SNPs in MTNR1B (rs1387153 and rs10830963) were strongly associated with GDM in Korean women.
MTNR1B	melatonin receptor 1B	gestational diabetes	0.49	results	22233651	diabeticPathologies	In the joint analysis of stage 1 plus stage 2 results (Table 2), rs7754840 in CDKAL1 (1.518 [1.372â1.680]; P = 6.65 Ã 10â16) and rs10830962 near MTNR1B (1.454 [1.315â1.608]; P = 2.49 Ã 10â13) reached genome-wide significance for an association with GDM.
MTNR1B	melatonin receptor 1B	obesity	0.05	table	20200315	metabolic	Case-control studies of obesity for six MTNR1B variants in Danish (up to n = 6,828) and French (n = 3,773) individuals
MTNR1B	melatonin receptor 1B	autism spectrum disorder	0.06	abstract	20377855	psychosocialStress	In the present study, we have investigated all the genes involved in the melatonin pathway by mutation screening of AA-NAT (arylalkylamine N-acetyltransferase), ASMT, MTNR1A, MTNR1B (melatonin receptor 1A and 1B) and GPR50 (G protein-coupled receptor 50), encoding both synthesis enzymes and the three main receptors of melatonin, in 109 patients with autism spectrum disorders (ASD).
MTNR1B	melatonin receptor 1B	type II diabetes mellitus	0.03	abstract	33162895	diabeticPathologies	Genetic variants of the MTNR1B locus, encoding the melatonin MT2 receptor, have been associated with increased type 2 diabetes (T2D) risk.
MTNR1B	melatonin receptor 1B	Sleep Disorder	0.05	results	20398260	sleep	No significant associations of MTNR1B rs10830963 with sleep duration, siesta frequency or sleep disorder were found in either Beijing or Shanghai subpopulations (P â¥ 0.44) (Table 3).
MTNR1B	melatonin receptor 1B	diabetes mellitus	0.1	discuss	19455304	diabeticPathologies	We conclude that MTNR1B is associated with defective early insulin response and decreased beta cell glucose sensitivity, both of which may contribute to the higher glucose levels and increased diabetes risk of individuals carrying the minor G allele of rs10830963.
MTNR1B	melatonin receptor 1B	diabetes mellitus	0.1	abstract	19455304	diabeticPathologies	We investigated whether variation in MTNR1B, which was recently identified as a common genetic determinant of fasting glucose levels in healthy, diabetes-free individuals, is associated with measures of beta cell function and whole-body insulin sensitivity.
MTNR1B	melatonin receptor 1B	diabetes mellitus	0.1	discuss	19455304	diabeticPathologies	Recent evidence from large-scale meta-analysis of GWAS showed that variation in MTNR1B is a common genetic determinant of fasting glucose in healthy, diabetes-free individuals.
MTNR1B	melatonin receptor 1B	diabetes mellitus	0.1	intro	19455304	diabeticPathologies	Investigating the mechanisms through which MTNR1B contributes to variation in fasting glucose levels in healthy, non-diabetic individuals may help to understand what underlies the MTNR1B-related risk of progression to clinical diabetes.
MTNR1B	melatonin receptor 1B	metabolic syndrome	0.02	discuss	29156748	metabolic	It has been demonstrated that MTNR1B gene polymorphisms are associated with features of metabolic syndrome, including diabetes [21â24].
MTNR1B	melatonin receptor 1B	gestational diabetes	0.06	other	24843600	diabeticPathologies	The authors concluded that genetic variants in CDKAL1 and near MTNR1B are strongly associated with GDM in Korean women, and suggested a shared genetic basis between GDM and type 2 diabetes.
MTNR1B	melatonin receptor 1B	gestational diabetes	0.06	other	24843600	diabeticPathologies	Furthermore, it is interesting to point out that the authors found the rs10830962 variant in MTNR1B was the second most strongly and significantly associated loci in GDM, which was not observed in type 2 diabetes mellitus GWA studies.
MTNR1B	melatonin receptor 1B	gestational diabetes	0.06	other	24843600	diabeticPathologies	A variant near MTNR1B, rs10830962, was also significantly associated with the risk of GDM (1.454; PÂ =Â 2.49Â ÃÂ 10â13).
MTNR1B	melatonin receptor 1B	gestational diabetes	0.06	other	24843600	diabeticPathologies	Kim etÂ al.6 also reported that MTNR1B (rs10830962 and rs1387153) was strongly associated with Korean GDM.
MTNR1B	melatonin receptor 1B	gestational diabetes	0.06	other	24843600	diabeticPathologies	If GDM is a precursor of type 2 diabetes mellitus, one should be able to find the same genes from both GDM and type 2 diabetes mellitus, but only CDKAL1 was found in both, and MTNR1B was found only in GDM.
MTNR1B	melatonin receptor 1B	type II diabetes mellitus	0.7	title	21470412	diabeticPathologies	A common polymorphism rs3781637 in MTNR1B is associated with type 2 diabetes and lipids levels in Han Chinese individuals.
MTNR1B	melatonin receptor 1B	type II diabetes mellitus	0.7	intro	21470412	diabeticPathologies	After that, another four studies reported that MTNR1B rs10830963 was associated with type 2 diabetes and/or fasting glucose in Han Chinese populations [15,16,18,19].
MTNR1B	melatonin receptor 1B	type II diabetes mellitus	0.7	discuss	21470412	diabeticPathologies	As diabetes is one of the risk equivalents of coronary heart disease (CAD), and the MTNR1B polymorphism is associated with type 2 diabetes and lipid levels in the present study, do they also contribute to the development of CAD?
MTNR1B	melatonin receptor 1B	type II diabetes mellitus	0.7	discuss	21470412	diabeticPathologies	The associations of MTNR1B rs3781637 with type 2 diabetes and lipids levels found in our study were not reported in the previous studies, and the function of rs3781637 is unknown.
MTNR1B	melatonin receptor 1B	type II diabetes mellitus	0.7	intro	21470412	diabeticPathologies	Several replication studies in European [9-12], Indian [13], Sri Lankan and Japanese populations [14] confirmed that MTNR1B rs10830963 contributed to raised fasting glucose level and increased risk of type 2 diabetes.
MTNR1B	melatonin receptor 1B	type II diabetes mellitus	0.7	abstract	21470412	diabeticPathologies	We investigated the association of polymorphisms in the MTNR1B gene with type 2 diabetes by employing a case-control study design (1118 cases and 1161 controls).
MTNR1B	melatonin receptor 1B	type II diabetes mellitus	0.7	intro	21470412	diabeticPathologies	Ling et al. first replicated the association of MTNR1B rs10830963 with type 2 diabetes and fasting glucose in a case-control study including 1165 type 2 diabetes cases and 1105 normoglycaemic controls [17].
MTNR1B	melatonin receptor 1B	type II diabetes mellitus	0.7	intro	21470412	diabeticPathologies	Several studies investigated the associations of MTNR1B rs10830963 with type 2 diabetes and fasting glucose among Han Chinese populations [15-19].
MTNR1B	melatonin receptor 1B	type II diabetes mellitus	0.7	abstract	21470412	diabeticPathologies	The purpose of this study was to examine whether tagging single nucleotide polymorphisms (SNPs) in the MTNR1B region were associated with type 2 diabetes and related traits in a Han Chinese population.
MTNR1B	melatonin receptor 1B	type II diabetes mellitus	0.7	abstract	21470412	diabeticPathologies	The rs3781637 A/G polymorphism of the MTNR1B gene is associated with type 2 diabetes, plasma, total cholesterol and LDL-C levels in the Han Chinese population.
MTNR1B	melatonin receptor 1B	type II diabetes mellitus	0.7	concl	21470412	diabeticPathologies	Our study demonstrated that MTNR1B rs3781637 A/G polymorphism is associated with type 2 diabetes, total cholesterol and LDL-C levels in the Han Chinese population.
MTNR1B	melatonin receptor 1B	type II diabetes mellitus	0.7	intro	21470412	diabeticPathologies	Therefore, the MTNR1B gene might be involved in glucose homeostasis and type 2 diabetes.
MTNR1B	melatonin receptor 1B	type II diabetes mellitus	0.7	discuss	21470412	diabeticPathologies	Here we reported that a common genetic variant rs3781637 in MTNR1B was associated with type 2 diabetes in a Han Chinese population.
MTNR1B	melatonin receptor 1B	type II diabetes mellitus	0.7	intro	21470412	diabeticPathologies	The aim of this study was to examine whether common polymorphisms in MTNR1B were associated with type 2 diabetes and related traits in a Han Chinese population.
MTNR1B	melatonin receptor 1B	type II diabetes mellitus	0.7	results	21470412	diabeticPathologies	Associations of MTNR1B polymorphisms with type 2 diabetes
MTNR1B	melatonin receptor 1B	type II diabetes mellitus	0.7	intro	21470412	diabeticPathologies	Whether other common variants except rs10830963 in the MTNR1B gene are associated with type 2 diabetes and fasting glucose in Han Chinese population is unknown.
MTNR1B	melatonin receptor 1B	type II diabetes mellitus	0.7	table	21470412	diabeticPathologies	Genotypic and allelic distribution of MTNR1B polymorphisms and association with type 2 diabetes
MTNR1B	melatonin receptor 1B	type II diabetes mellitus	0.7	abstract	21470412	diabeticPathologies	Several studies have shown that common variants in the MTNR1B gene were associated with fasting glucose level and type 2 diabetes.
MTNR1B	melatonin receptor 1B	type II diabetes mellitus	0.7	title	21470412	diabeticPathologies	A common polymorphism rs3781637 in MTNR1B is associated with type 2 diabetes and lipids levels in Han Chinese individuals
MTNR1B	melatonin receptor 1B	gestational diabetes	0.02	discuss	33305252	diabeticPathologies	[26] found respectively an interaction effect of rs10830963-MTNR1B and rs1799884-GCK and the frequency of sausage intake on the risk of developing GDM.
MTNR1B	melatonin receptor 1B	diabetes mellitus	0.05	results	31910446	diabeticPathologies	Two SNPs, rs10830962 and rs10830963 in the MTNR1B gene, were associated with high FBG (â¥ 100 mg/dL or currently on diabetes medication) (Table 5).
MTNR1B	melatonin receptor 1B	type II diabetes mellitus	0.06	discuss	23532257	diabeticPathologies	For example, while common non-coding variants in MTNR1B increase type 2 diabetes risk with a modest effect, large-scale resequencing has identified rare loss-of-function MTNR1B variants that significantly contribute towards type 2 diabetes risk [44].
MTNR1B	melatonin receptor 1B	type II diabetes mellitus	0.22	abstract	31757795	diabeticPathologies	Night shift work, behavioral rhythms, and the common MTNR1B risk single nucleotide polymorphism (SNP), rs10830963, associate with type 2 diabetes; however, whether they exert joint effects to exacerbate type 2 diabetes risk is unknown.
MTNR1B	melatonin receptor 1B	type II diabetes mellitus	0.22	title	31757795	diabeticPathologies	Assessment of MTNR1B Type 2 Diabetes Genetic Risk Modification by Shift Work and Morningness-Eveningness Preference in the UK Biobank.
MTNR1B	melatonin receptor 1B	type II diabetes mellitus	0.22	abstract	31757795	diabeticPathologies	Current shift work, definite morning or evening preference, and MTNR1B rs10830963 risk allele associated with type 2 diabetes and HbA1c levels.
MTNR1B	melatonin receptor 1B	type II diabetes mellitus	0.22	abstract	31757795	diabeticPathologies	Our findings suggest that MTNR1B risk allele carriers who carry out shift work or have more extreme morningness-eveningness preference may not have enhanced risk of type 2 diabetes.
MTNR1B	melatonin receptor 1B	obesity	0.7	intro	29726288	metabolic	Limited studies on the role of the MTNR1B gene in adolescent obesity have been reported to date, and the relationship of this polymorphism with obesity in Turkish populations has not yet been evaluated.
MTNR1B	melatonin receptor 1B	obesity	0.7	discuss	29726288	metabolic	This mutation also leads to impaired insulin secretion and elevated PFG levels, independent of age and BMI status.4,13â15,26 Furthermore, increased MTNR 1B expression leads to disorders of the melatonin release mechanism that can alter BMI in mammals.7,11 However, previous studies among different ethnicities did not show any relationship between the MTNR1B rs10830963 minor allele (G) and obesi…
MTNR1B	melatonin receptor 1B	obesity	0.7	discuss	29726288	metabolic	In conclusion, we could not confirm a relationship between the rs10830963 and rs8192552 polymorphisms in the MTNR1B gene and adolescent obesity.
MTNR1B	melatonin receptor 1B	obesity	0.7	abstract	29726288	metabolic	No statistically significant association was observed between MTNR1B gene rs8192552/rs10830963 polymorphisms and adolescent obesity.
MTNR1B	melatonin receptor 1B	obesity	0.7	discuss	29726288	metabolic	The MTNR1B rs8192552 polymorphism, located in exon 1, results in G24E mutation.4 In recent years, several loci related to obesity have been identified, although rs8192552 has not previously been reported.9,10,24,25 Andersson etÂ al.16 demonstrated that the variant 24E allele is associated with increased prevalence of obesity and higher BMI/waist circumference values in adults.
MTNR1B	melatonin receptor 1B	obesity	0.7	discuss	29726288	metabolic	It is likely that the study may have been underpowered to identify an association between the investigated MTNR1B polymorphisms and obesity.
MTNR1B	melatonin receptor 1B	obesity	0.7	abstract	29726288	metabolic	To examine the role of rs10830963 and rs8192552 polymorphisms in melatonin receptor 1 B (MTNR1B) gene on the development of obesity and related comorbidities among adolescents in South-Eastern Turkey.
MTNR1B	melatonin receptor 1B	obesity	0.7	abstract	29726288	metabolic	Conclusions The MTNR1B gene was not confirmed as an obesity susceptibility gene in adolescents.
MTNR1B	melatonin receptor 1B	obesity	0.7	abstract	29726288	metabolic	Objective To examine the role of rs10830963 and rs8192552 polymorphisms in melatonin receptor 1 B (MTNR1B) gene on the development of obesity and related comorbidities among adolescents in South-Eastern Turkey.
MTNR1B	melatonin receptor 1B	obesity	0.7	title	29726288	metabolic	Association of melatonin receptor 1 B gene (rs10830963 and rs9192552) polymorphÄ±sm with adolescent obesity and related comorbidities in Turkey
MTNR1B	melatonin receptor 1B	obesity	0.7	discuss	29726288	metabolic	Despite its overall limitations, the main strength of our study is that it is the first to investigate the relationship between the MTNR1B gene and adolescent obesity in the Turkish population.
MTNR1B	melatonin receptor 1B	obesity	0.7	intro	29726288	metabolic	Therefore, we aimed to examine the role of the rs10830963 and rs8192552 MTNR1B polymorphisms on the development of obesity and related comorbidities such as IR, MetS and dyslipidemia among adolescents in South-Eastern Turkey.
MTNR1B	melatonin receptor 1B	obesity	0.7	abstract	29726288	metabolic	Results No statistically significant association was observed between MTNR1B gene rs8192552/rs10830963 polymorphisms and adolescent obesity.
MTNR1B	melatonin receptor 1B	obesity	0.7	discuss	29726288	metabolic	We observed a frequency of the MTNR1B rs10830963 minor allele (G) of 0.335 in our obese cases, which is higher than that in Caucasian (0.262), African American (0.091) and Hispanic (0.215) individuals10 but similar to that in a German population (0.302) and lower than that observed in Chinese obese children and adolescents (0.4266).15,27 Allele frequency therefore appears to vary according to eth…
MTNR1B	melatonin receptor 1B	obesity	0.7	title	29726288	metabolic	Association of melatonin receptor 1 B gene (rs10830963 and rs9192552) polymorphısm with adolescent obesity and related comorbidities in Turkey.
MTNR1B	melatonin receptor 1B	obesity	0.7	intro	29726288	metabolic	Therefore, we hypothesized that the rs10830963 and rs8192552 polymorphisms in the MTNR1B gene may play a role in the pathogenesis of obesity.
MTNR1B	melatonin receptor 1B	obesity	0.7	abstract	29726288	metabolic	The MTNR1B gene was not confirmed as an obesity susceptibility gene in adolescents.
MTNR1B	melatonin receptor 1B	obesity	0.7	discuss	29726288	metabolic	To our knowledge, no study to date has investigated the relationship between obesity and the rs8192552 polymorphism of the MTNR1B gene in adolescents.
MTNR1B	melatonin receptor 1B	obesity	0.7	discuss	29726288	metabolic	To the best of our knowledge, this is the first study to investigate the role of the MTNR1B gene in adolescent obesity and related comorbidities in Turkish populations.
MTNR1B	melatonin receptor 1B	gestational diabetes	0.1	title	31563132	diabeticPathologies	Comments on "Effects of MTNR1B Genetic Variants on Individual Susceptibility to Gestational Diabetes Mellitus: A Meta-Analysis".
MTNR1B	melatonin receptor 1B	diabetes mellitus	0.02	abstract	24728128	diabeticPathologies	We hypothesised that variation in MTNR1B contributes to the absolute level of a diabetes-related trait, temporal rate of change in that trait, or both.
MTNR1A	melatonin receptor 1A	autism spectrum disorder	0.12	abstract	20377855	psychosocialStress	In the present study, we have investigated all the genes involved in the melatonin pathway by mutation screening of AA-NAT (arylalkylamine N-acetyltransferase), ASMT, MTNR1A, MTNR1B (melatonin receptor 1A and 1B) and GPR50 (G protein-coupled receptor 50), encoding both synthesis enzymes and the three main receptors of melatonin, in 109 patients with autism spectrum disorders (ASD).
MTNR1A	melatonin receptor 1A	schizophrenia	0.02	discuss	30664204	psychosocialStress	A recent study has demonstrated that rs2119882 of MTNR1A was correlated with schizophrenia in a recessive model (CC vs. TT/TC, P=0.013, OR=1.69, 95% CI=1.12â2.55) (38).
MTNR1B	melatonin receptor 1B	gestational diabetes	0.09	suppl	23029294	diabeticPathologies	Meta-analysis of the association between MTNR1B rs10830963 polymorphism and the risk for gestational diabetes mellitus.
MTNR1B	melatonin receptor 1B	gestational diabetes	0.09	abstract	23029294	diabeticPathologies	These polymorphisms were in or near the following genes: TCF7L2 (rs7903146), MTNR1B (rs10830963), IGF2BP2 (rs4402960), KCNJ11 (rs5219), CDKAL1 (rs7754840), KCNQ1 (rs2237892 and rs2237895) and GCK (rs4607517); while no association was found for PPARG with GDM risk.
MTNR1B	melatonin receptor 1B	gestational diabetes	0.09	intro	23029294	diabeticPathologies	Considering the lack of sufficient evidence about the effect of candidate genes of T2D on GDM and the conflicting results reported, we therefore performed a meta-analysis to assess the association between the most commonly studied polymorphisms in the PPARG, CDKAL1, KCNQ1, IGF2BP2, TCF7L2, KCNJ11, MTNR1B, GCK genes and GDM risk.
MTNR1B	melatonin receptor 1B	gestational diabetes	0.09	suppl	23029294	diabeticPathologies	Begg's funnel plot of MTNR1B rs10830963 polymorphism and gestational diabetes mellitus risk (Egger test, Pâ=â0.69).
MTNR1B	melatonin receptor 1B	type II diabetes mellitus	0.27	abstract	20398260	diabeticPathologies	Genome-wide association studies (GWAS) in White Europeans have shown that genetic variation rs10830963 in melatonin receptor 1B gene (MTNR1B) is associated with fasting glucose and type 2 diabetes, which has also been replicated in several Asian populations.
MTNR1B	melatonin receptor 1B	type II diabetes mellitus	0.27	intro	20398260	diabeticPathologies	Further analyses showed that the MTNR1B variants were also significantly associated with increased risk of type 2 diabetes, and with increased fraction of glycated hemoglobin (HbA1C), reduced beta-cell function as estimated by homeostasis model assessment of beta-cell function (HOMA-B), but not with fasting insulin level or insulin sensitivity [6,7].
MTNR1B	melatonin receptor 1B	type II diabetes mellitus	0.27	abstract	20398260	diabeticPathologies	This study aimed to investigate the effects of MTNR1B rs10830963 on fasting glucose, type 2 diabetes and sleep status in Chinese Hans.
MTNR1B	melatonin receptor 1B	type II diabetes mellitus	0.27	discuss	20398260	diabeticPathologies	Given that individuals from Beijing have a higher prevalence of type 2 diabetes than their Shanghai counterparts and also live a less healthy lifestyle (Table 1), the discrepancies observed between Beijing and Shanghai participants could possibly be attributed to unmeasured environmental/lifestyle factors that may have masked the effect of the MTNR1B variant.
MTNR1B	melatonin receptor 1B	type II diabetes mellitus	0.27	intro	20398260	diabeticPathologies	Furthermore, nondiabetic individuals carrying the risk G-allele showed increased expression of MTNR1B in pancreatic islets [5] and the MTNR1B risk G-allele has been suggested to increase risk of impaired fasting glycemia and type 2 diabetes through impaired insulin secretion [5,9,11,14].
MTNR1B	melatonin receptor 1B	type II diabetes mellitus	0.27	abstract	20398260	diabeticPathologies	MTNR1B rs10830963 was genotyped in a population-based cohort including 3,210 unrelated Chinese Hans from Beijing and Shanghai, and tested for associations with risk of type 2 diabetes, diabetes-related traits and sleep status.
MTNR1B	melatonin receptor 1B	type II diabetes mellitus	0.27	intro	20398260	diabeticPathologies	A case-control study including 1165 case and 1105 control of Chinese Hans from Shanghai [13] confirmed the associations of MTNR1B rs10830963 with increased risk of type 2 diabetes and increasing fasting glucose, while another study in general Japanese and Sri Lankan populations [12] reported association between the variant and fasting glucose with effect sizes similar to those observed in Chinese…
MTNR1B	melatonin receptor 1B	type II diabetes mellitus	0.27	intro	20398260	diabeticPathologies	These observations provide strong evidence for a role of MTNR1B in glucose homeostasis and type 2 diabetes.
MTNR1B	melatonin receptor 1B	bipolar disorder	0.15	abstract	26991397	psychosocialStress	This finding suggests that the MTNR1B-dependent vulnerability for elevated fasting plasma glucose levels is shared between bipolar disorder and schizophrenia.
MTNR1B	melatonin receptor 1B	bipolar disorder	0.15	title	26991397	psychosocialStress	Melatonin receptor 1B gene associated with hyperglycemia in bipolar disorder.
MTNR1B	melatonin receptor 1B	type II diabetes mellitus	0.22	discuss	20668700	diabeticPathologies	In conclusion, we showed that GCK, G6PC2 and MTNR1B variants modulated fasting glucose levels while G6PC2 and GCKR variants were associated with type 2 diabetes in the Shanghai Chinese.
MTNR1B	melatonin receptor 1B	type II diabetes mellitus	0.22	table	20668700	diabeticPathologies	Association between GCK, GCKR, G6PC2 and MTNR1B variants and type 2 diabetes in the Chinese population.
MTNR1B	melatonin receptor 1B	type II diabetes mellitus	0.22	intro	20668700	diabeticPathologies	Another study replicated the effects of MTNR1B rs10830963 on fasting glucose and type 2 diabetes [11].
MTNR1B	melatonin receptor 1B	type II diabetes mellitus	0.22	abstract	20668700	diabeticPathologies	SNPs from GCK, GCKR, G6PC2 and MTNR1B were genotyped in the Shanghai Chinese, including 3,410 type 2 diabetes patients and 3,412 controls.
MTNR1B	melatonin receptor 1B	type II diabetes mellitus	0.22	abstract	20668700	diabeticPathologies	We showed that SNPs from GCK, G6PC2 and MTNR1B modulated the fasting glucose levels in the normoglycaemic population while SNPs from G6PC2 and GCKR was associated with type 2 diabetes.
MTNR1B	melatonin receptor 1B	type II diabetes mellitus	0.22	discuss	20668700	diabeticPathologies	Although GCKR was also associated to triglyceride levels, its association to type 2 diabetes was independent of triglyceride (pâ=â0.0001 after adjusting age, gender, BMI and triglyceride levels as the confounding factors). MTNR1B rs10830963 was previously reported to be associated with type 2 diabetes susceptibility in the Chinese [11], but we failed to replicate this association even we ha…
MTNR1B	melatonin receptor 1B	metabolic syndrome	0.02	abstract	21711391	metabolic	The aim of this study was to assess the effects of MTNR1B variants on traits related to the metabolic syndrome in the self-contained population of Sorbs from Germany.
MTNR1B	melatonin receptor 1B	insulin resistance	0.03	discuss	19741166	diabeticPathologies	Although our cross-sectional epidemiological findings do not allow strong causal or temporal inference, they may point toward the effect of MTNR1B on Î2-cell function being more pronounced in the context of insulin resistance and increased secretory demand.
MTNR1B	melatonin receptor 1B	insulin resistance	0.03	other	19741166	diabeticPathologies	To understand whether common glucose-raising alleles exert an influence on glycemic control early in life and in the relative absence of insulin resistance, secondary to chronic obesity commonly present in older individuals (13), we studied associations of G6PC2, GCK, and MTNR1B as well as levels of fasting glucose, insulin, homeostasis model assessment (HOMA)-insulin resistance (HOMA-IR), and HO…
MTNR1B	melatonin receptor 1B	Hyperglycemia	0.05	results	28961261	diabeticPathologies	As MTNR1B SNPs have been linked to glucose intolerance, subjects without hyperglycemia (GD = 15, HT = 1, healthy controls = 60) and all subjects without excluding glucose intolerance were both analyzed in the MTNR1B association study.
MTNR1B	melatonin receptor 1B	diabetes mellitus	0.03	abstract	21059861	diabeticPathologies	This is the first single study, replicating the association between the MTNR1B locus and diabetes-related traits in overweight and obese children and adolescents.
MTNR1B	melatonin receptor 1B	gestational diabetes	1	results	30477160	diabeticPathologies	Subsequent calculation at the most significant pre-pregnancy BMI threshold using a contingency table and Ï2 test resulted in the following OR and p values, respectively: Carrying the G risk allele of the MTNR1B rs10830963 was associated with a significantly higher odds of AIT initiation in patients with GDM and pre-pregnancy BMI â¥ 29 kg/m2 (OR = 5.2, p = 0.02 [Ï2 test], statistical power =…
MTNR1B	melatonin receptor 1B	gestational diabetes	1	discuss	30477160	diabeticPathologies	Furthermore, a recent study, which applied early medical nutrition therapy (MNT) and lifestyle intervention from the 13th to the 24thâ28th gestational week in high risk pregnant individuals (BMI > 30 kg/m2 and/or prior GDM in history) found that only non-carriers of the MTNR1B rs10830963 risk allele G benefited from the 3 months intervention as measured by the incidence of GDM diagnosed at rou…
MTNR1B	melatonin receptor 1B	gestational diabetes	1	discuss	30477160	diabeticPathologies	This indicates that the MTNR1B rs10830963 gene variant may have an additional direct effect on the initiation of AIT in the subgroup of GDM patients with pre-pregnancy BMI â¥ 29 kg/m2.
MTNR1B	melatonin receptor 1B	gestational diabetes	1	discuss	30477160	diabeticPathologies	It may be proposed that both pregnancy specific alterations and the implementation of a pre-pregnancy BMI threshold above which the genetic effect becomes the most significant may explain the difference found in the MTNR1B rs10830963 associated genetic effect sizes among type 2 diabetes mellitus (T2DM) [16,22,26] development; GDM development [11,20,27]; and AIT initiation in GDM reported here.
MTNR1B	melatonin receptor 1B	gestational diabetes	1	abstract	30477160	diabeticPathologies	Carrying the MTNR1B rs10830963/G risk alleleâin interaction with pre-pregnancy BMIâis likely be considered as a candidate pharmacogenetic marker of antenatal insulin therapy initiation and should be further assessed in precision medicine trials in GDM.
MTNR1B	melatonin receptor 1B	gestational diabetes	1	results	30477160	diabeticPathologies	An interaction was detected between pre-pregnancy BMI and carrying the MTNR1B rs10830963/G allele on the odds of AIT initiation in Hungarian patients with GDM.
MTNR1B	melatonin receptor 1B	gestational diabetes	1	abstract	30477160	diabeticPathologies	The rs10830963 variant of the Melatonin Receptor 1B (MTNR1B) gene is associated with the development of gestational diabetes mellitus (GDM).
MTNR1B	melatonin receptor 1B	gestational diabetes	1	discuss	30477160	diabeticPathologies	Recently, an additional clinical study suggested a role for the MTNR1B rs10830963 in geneâlifestyle interactions and GDM development risk in pregnant women [25].
MTNR1B	melatonin receptor 1B	gestational diabetes	1	intro	30477160	diabeticPathologies	However, no prior report was found about the effect of the MTNR1B rs108309639 gene variant on the odds of the initiation of pharmacological treatment, including antenatal insulin therapy (AIT) in GDM.
MTNR1B	melatonin receptor 1B	gestational diabetes	1	methods	30477160	diabeticPathologies	All the MTNR1B rs10830963 genotype distributions and the number of GDM subjects in the AIT/non-AIT treatment modality subgroups according to the pre-pregnancy BMI cutoffs of 27 kg/m2 and 29 kg/m2 are indicated in Table S1 as data underlying the findings.
MTNR1B	melatonin receptor 1B	gestational diabetes	1	intro	30477160	diabeticPathologies	We reported a preponderant effect of the rs10830963/G risk allele of the Melatonin Receptor 1B (MTNR1B) gene on GDM development [11] (odds ratios [OR] = 1.84/1.64 [95% CI:1.54â2.21/1.38â1.97] depending on the GDM diagnostic criteria [IADPSG/m99â2WHO]).
MTNR1B	melatonin receptor 1B	gestational diabetes	1	title	30477160	diabeticPathologies	The MTNR1B rs10830963 Variant in Interaction with Pre-Pregnancy BMI is a Pharmacogenetic Marker for the Initiation of Antenatal Insulin Therapy in Gestational Diabetes Mellitus
MTNR1B	melatonin receptor 1B	gestational diabetes	1	discuss	30477160	diabeticPathologies	Potential Explanations for the Association of MTNR1B rs10830963/G Risk Allele Carrying and AIT Initiation in Gestational Diabetes Mellitus (GDM): The Role of Î2-Cell Dysfunction
MTNR1B	melatonin receptor 1B	gestational diabetes	1	title	30477160	diabeticPathologies	The MTNR1B rs10830963 Variant in Interaction with Pre-Pregnancy BMI is a Pharmacogenetic Marker for the Initiation of Antenatal Insulin Therapy in Gestational Diabetes Mellitus.
MTNR1B	melatonin receptor 1B	gestational diabetes	1	intro	30477160	diabeticPathologies	A potential interaction between the pre-pregnancy body mass index (BMI) and the MTNR1B rs10830963/G risk allele was suggested previously by a meta-analysis of case-control genetic studies, which indicated that the effect of carrying the MTNR1B rs10830963/G allele became significant on GDM development only in studies with patients with mean pre-pregnancy BMI values above 25 kg/m2 [12].
MTNR1B	melatonin receptor 1B	gestational diabetes	1	discuss	30477160	diabeticPathologies	The effect of the MTNR1B rs10830963/G risk allele on the initiation of insulin therapy in GDM was assessed in this post hoc analysis of a recently published study [11].
MTNR1B	melatonin receptor 1B	gestational diabetes	1	methods	30477160	diabeticPathologies	All Hungarian GDM patients from the original study were included in this post hoc analysis of the genetic effect on AIT initiation, provided that MTNR1B rs10830963 genotype information and the clinical records on treatment modality were available.
MTNR1B	melatonin receptor 1B	gestational diabetes	1	abstract	30477160	diabeticPathologies	Carrying the MTNR1B rs10830963/G allele increased the odds of AIT initiation (OR = 5.2, p = 0.02 [Ï2 test], statistical power = 0.53) in GDM patients with pre-pregnancy BMI â¥ 29 kg/m2.
MTNR1B	melatonin receptor 1B	gestational diabetes	1	abstract	30477160	diabeticPathologies	We hypothesized that carrying the rs10830963/G risk allele had effect on antenatal insulin therapy (AIT) initiation in GDM in a body mass index (BMI)-dependent manner. Design: In this post hoc analysis the MTNR1B rs10830963 genotype and the clinical data of 211 Caucasian GDM patients were assessed.
MTNR1B	melatonin receptor 1B	gestational diabetes	1	discuss	30477160	diabeticPathologies	We found that the MTNR1B rs10830963/G risk allele was associated with a significant increase in the odds (OR = 5.2) of AIT initiation in Hungarian GDM patients with pre-pregnancy BMI â¥ 29 kg/m2 in real-life.
MTNR1B	melatonin receptor 1B	gestational diabetes	1	results	30477160	diabeticPathologies	The MTNR1B rs10830963 genotype distributions and the number of GDM subjects in the AIT/non-AIT treatment modality subgroups according to the pre-pregnancy BMI cutoffs of 27 kg/m2 and 29 kg/m2 are indicated in Table S1.
MTNR1B	melatonin receptor 1B	gestational diabetes	1	discuss	30477160	diabeticPathologies	Prior reports confirmed that MTNR1B rs10830963 is a true causal gene variant in type 2 diabetes development [13] which impaired the early-phase insulin response [16,17] and also increased the odds of GDM development [11,12,18,19,20,21].
MTNR1B	melatonin receptor 1B	gestational diabetes	1	abstract	30477160	diabeticPathologies	Carrying the MTNR1B rs10830963/G risk allele-in interaction with pre-pregnancy BMI-is likely be considered as a candidate pharmacogenetic marker of antenatal insulin therapy initiation and should be further assessed in precision medicine trials in GDM.
MTNR1B	melatonin receptor 1B	diabetes mellitus	0.06	abstract	30912250	diabeticPathologies	Rs10830963 in melatonin receptor 1B (MTNR1B) was found to be associated with an increased risk of GDM, after adjusting for age, prepregnancy body mass index, parity, abnormal pregnancy history, and family history of diabetes (OR 1.20; 95% CI 1.05-1.36; P = 0.007).
MTNR1B	melatonin receptor 1B	diabetes mellitus	0.1	title	27222395	diabeticPathologies	Linking MTNR1B Variants to Diabetes: The Role of Circadian Rhythms.
MTNR1B	melatonin receptor 1B	gestational diabetes	0.1	abstract	29590381	diabeticPathologies	We assessed whether the circadian rhythm-related melatonin receptor 1B (MTNR1B) genotype was associated with 1 to 5 years of postpartum glycemic changes among women with a history of GDM and whether gestational weight gain modified such associations.
MTNR1B	melatonin receptor 1B	gestational diabetes	0.1	abstract	29590381	diabeticPathologies	Our findings suggest that gestational weight gain may modify the circadian rhythm-related MTNR1B genetic variant on long-term glycemic changes, highlighting the significance of gestational weight management in diabetes prevention among women with GDM.
MTNR1B	melatonin receptor 1B	gestational diabetes	0.1	abstract	29590381	diabeticPathologies	The established circadian rhythm-associated MTNR1B genetic variant (rs10830963) was genotyped in 1025 Chinese women with a history of GDM.
MTNR1B	melatonin receptor 1B	type II diabetes mellitus	0.03	abstract	21355877	diabeticPathologies	Genome-wide association studies have recently shown that the MTNR1B/MT2 receptor may be involved in the pathogenesis of type 2 diabetes mellitus.
MTNR1B	melatonin receptor 1B	type II diabetes mellitus	0.22	abstract	21380592	diabeticPathologies	Genetic variation in the melatonin receptor 1B (MTNR1B) is associated with type 2 diabetes.
MTNR1B	melatonin receptor 1B	type II diabetes mellitus	0.22	abstract	21380592	diabeticPathologies	The aim of this study was to investigate whether the MTNR1B gene variant rs10830963 is associated with sleep problems and whether this variant contributes to the association between sleep disturbances and type 2 diabetes.
MTNR1B	melatonin receptor 1B	type II diabetes mellitus	0.22	abstract	21380592	diabeticPathologies	Our findings do not support participation of the MTNR1B gene variant rs10830963 in the well documented association between sleep disturbances and type 2 diabetes.
MTNR1B	melatonin receptor 1B	type II diabetes mellitus	0.22	title	21380592	diabeticPathologies	No effect by the common gene variant rs10830963 of the melatonin receptor 1B on the association between sleep disturbances and type 2 diabetes: results from the Nord-Trøndelag Health Study.
MTNR1B	melatonin receptor 1B	Hyperglycemia	0.03	abstract	24296717	diabeticPathologies	The second cluster (MTNR1B, GCK) featured risk alleles associated with reduced insulin secretion and fasting hyperglycemia. ARAP1 constituted a third cluster characterized by defects in insulin processing.
MTNR1B	melatonin receptor 1B	type II diabetes mellitus	0.03	abstract	23798576	diabeticPathologies	The current minireview will illustrate these challenges based on the MTNR1B gene, which encodes the melatonin MT2 receptor, for which exon sequencing revealed 40 rare nonsynonymous variants in the general population and in type 2 diabetes (T2D) cohorts.
MTNR1A	melatonin receptor 1A	diabetes mellitus	0.05	abstract	29247541	diabeticPathologies	Lastly, we provide evidence that decreased expression of MTNR1A (MT1 ) in the liver of diabetic individuals is associated with poorly controlled diabetes.
MTNR1B	melatonin receptor 1B	type II diabetes mellitus	0.04	discuss	25806809	diabeticPathologies	In mammals, various binding sites for melatonin have been identified and the membrane receptors MTNR1A and MTNR1B, which are of utmost chronobiological importance. MTNR1B gene variants were reported to be a risk factor for developing type 2 diabetes [27].
MTNR1B	melatonin receptor 1B	Glucose intolerance	0.11	results	28961261	diabeticPathologies	As MTNR1B SNPs have been linked to glucose intolerance, subjects without hyperglycemia (GD = 15, HT = 1, healthy controls = 60) and all subjects without excluding glucose intolerance were both analyzed in the MTNR1B association study.
MTNR1B	melatonin receptor 1B	Glucose intolerance	0.11	intro	28961261	diabeticPathologies	On the other hand, single-nucleotide polymorphisms (SNPs) of MTNR1B were reported to be associated with glucose intolerance, cardiovascular diseases, systemic lupus erythematosus, and rheumatoid arthritis [17,18].
MTNR1B	melatonin receptor 1B	insulin resistance	0.03	abstract	31542245	diabeticPathologies	We assessed associations of GDM related genetic variants in/near the CDKAL1 (rs7754840) and MTNR1B (rs10830962) genes with changes in fasting levels of glucose and insulin, β-cell function (HOMA-B) and insulin resistance (HOMA-IR) at 1 year and 2 years after the baseline.
MTNR1B	melatonin receptor 1B	diabetes mellitus	0.1	table	25946000	diabeticPathologies	* Melatonin receptor type 1B was previously repurposed as a target for diabetes treatment.
MTNR1B	melatonin receptor 1B	diabetes mellitus	0.1	results	25946000	diabeticPathologies	Interestingly, one target (MTNR1B) has previously been repurposed for diabetes treatment [25,26].
MTNR1B	melatonin receptor 1B	type II diabetes mellitus	0.02	abstract	24728128	diabeticPathologies	MTNR1B is a type 2 diabetes susceptibility locus associated with cross-sectional measures of insulin secretion.
MTNR1B	melatonin receptor 1B	type II diabetes mellitus	0.02	abstract	28084098	diabeticPathologies	The MTNR1B gene is the genetic locus associated with type 2 diabetes, that may affect insulin secretion and pancreatic glucose sensing.
MTNR1B	melatonin receptor 1B	insomnia	0.1	title	26912228	sleep	Insomnia does not mediate or modify the association between MTNR1B risk variant rs10830963 and glucose levels.
MTNR1B	melatonin receptor 1B	unipolar depression	0.03	abstract	30089436	psychosocialStress	The MTNR1B genetic diabetes risk variant rs10830963 does not contribute to the known comorbidity between depression and type 2 diabetes.
MTNR1A	melatonin receptor 1A	atrial heart septal defect	0.1	results	24962056	cardiovascular	4: 187,234,067-188,424,639Â bp) (FigureÂ 2, turquoise) with only three genes (MTNR1A, FAT1 and F11), that was first reported in a boy with ASD [22]. FAT1 has been associated with bipolar affective disorder [32] and ASD [33], and is essential for controlling developmental cell proliferation [34].
MTNR1A	melatonin receptor 1A	Interauricular communication	0.18	table	20377855	cardiovascular	Sequence variants identified in ASMT, MTNR1A, MTNR1B in patients with ASD.
MTNR1A	melatonin receptor 1A	Interauricular communication	0.18	abstract	20377855	cardiovascular	In the present study, we have investigated all the genes involved in the melatonin pathway by mutation screening of AA-NAT (arylalkylamine N-acetyltransferase), ASMT, MTNR1A, MTNR1B (melatonin receptor 1A and 1B) and GPR50 (G protein-coupled receptor 50), encoding both synthesis enzymes and the three main receptors of melatonin, in 109 patients with autism spectrum disorders (ASD).
MTNR1A	melatonin receptor 1A	Interauricular communication	0.18	intro	20377855	cardiovascular	To this end, we performed mutation screening of all the genes of the melatonin pathway, i.e., AA-NAT, ASMT, MTNR1A, MTNR1B and GPR50, in 109 subjects with ASD.
MTNR1B	melatonin receptor 1B	obesity	0.1	title	21558052	metabolic	A low frequency variant within the GWAS locus of MTNR1B affects fasting glucose concentrations: genetic risk is modulated by obesity.
MTNR1B	melatonin receptor 1B	gestational diabetes	0.77	results	28072873	diabeticPathologies	The most significant findings were related to the rs10830963 polymorphism of the melatonin receptor 1B (MTNR1B): carrying a G allele of the rs10830963 polymorphism of the MTNR1B significantly increased the risk of developing GDM (Table 2) in our case-control study.
MTNR1B	melatonin receptor 1B	gestational diabetes	0.77	discuss	28072873	diabeticPathologies	Furthermore, in a recent study with early intervention (diet, lifestyle intervention from the 13th gw) applied in high GDM risk individuals (BMI>30kg/m2) only non-carriers of the risk allele G benefited from the 3 months intervention assessed by PG values at routine OGTT suggesting that MTNR1B rs10830963 variant could modify the efficacy of lifestyle interventions [35].
MTNR1B	melatonin receptor 1B	gestational diabetes	0.77	fig	28072873	diabeticPathologies	MTNR1B rs10830963 (true causal gene variant, risk allele G) associated odds ratios of developing GDM by different diagnostic criteria.
MTNR1B	melatonin receptor 1B	gestational diabetes	0.77	abstract	28072873	diabeticPathologies	We confirmed the robust association of MTNR1B rs10830963/G variant with GDM binary and glycemic traits in this Caucasian case-control study.
MTNR1B	melatonin receptor 1B	gestational diabetes	0.77	abstract	28072873	diabeticPathologies	The most important risk alleles associated with GDM were rs10830963/G of MTNR1B (OR = 1.84/1.64 [IADPSG/m'99WHO], p = 0.0007/0.006), rs7754840/C (OR = 1.51/NS, p = 0.016) of CDKAL1 and rs1799884/T (OR = 1.4/1.56, p = 0.04/0.006) of GCK.
MTNR1B	melatonin receptor 1B	gestational diabetes	0.77	discuss	28072873	diabeticPathologies	We found that the MTNR1B rs10830963/G allele had the most robust association with GDM and also with glycemic traits, including both the FPG and the post-challenge (2 h) PG values at 75g OGTT.
MTNR1B	melatonin receptor 1B	gestational diabetes	0.77	intro	28072873	diabeticPathologies	According to our findings, the minor allele frequency of the known common causal MTNR1B variant, rs10830963 is significantly higher in the GDM subgroup which meet both the modified 99â WHO and the IADPSG diagnostic criteria.
MTNR1B	melatonin receptor 1B	gestational diabetes	0.77	discuss	28072873	diabeticPathologies	In a GWAS performed using over 2 million (imputed) initial gene variants Korean authors reported the rs7754840 variant of CDKAL1 and also the rs10830963 variant of MTNR1B as risk polymorphisms in GDM [11].
MTNR1B	melatonin receptor 1B	gestational diabetes	0.77	title	28072873	diabeticPathologies	Association Study with 77 SNPs Confirms the Robust Role for the rs10830963/G of MTNR1B Variant and Identifies Two Novel Associations in Gestational Diabetes Mellitus Development.
MTNR1B	melatonin receptor 1B	gestational diabetes	0.77	intro	28072873	diabeticPathologies	We confirmed the robust role of rs10830963/G of Melatonin receptor 1B (MTNR1B) gene variant in developing GDM or glycemic traits.
MTNR1B	melatonin receptor 1B	gestational diabetes	0.77	abstract	28072873	diabeticPathologies	The most important risk alleles associated with GDM were rs10830963/G of MTNR1B (OR = 1.84/1.64 [IADPSG/mâ99WHO], p = 0.0007/0.006), rs7754840/C (OR = 1.51/NS, p = 0.016) of CDKAL1 and rs1799884/T (OR = 1.4/1.56, p = 0.04/0.006) of GCK.
MTNR1B	melatonin receptor 1B	gestational diabetes	0.77	results	28072873	diabeticPathologies	Association of MTNR1B rs10830963 with GDM
MTNR1B	melatonin receptor 1B	gestational diabetes	0.77	results	28072873	diabeticPathologies	Carrying the G risk allele of the MTNR1B rs10830963 in any form was associated with substantially higher odds of disease development in the group of patients who could meet both the m99â WHO and the IADPSG criteria (OR: 2.05, p<10â4, z statistic: 4.17) than in those who could be diagnosed with GDM according to only one of the two criteria (Fig 1).
MTNR1B	melatonin receptor 1B	gestational diabetes	0.77	discuss	28072873	diabeticPathologies	Authors found that only in studies which included subjects with mean pre-pregnancy BMI higher than 25 kg/m2, but not with lower mean pre-pregnancy BMI values the MTNR1B rs10830963 risk variant was significantly associated with GDM [18].
MTNR1B	melatonin receptor 1B	gestational diabetes	0.77	discuss	28072873	diabeticPathologies	Regarding the overall architecture of genetic susceptibility of GDM, it should be recognized that many of the gene variants we report here (MTNR1B, CDKAL1, SLC30A8, TCF7L2 and potentially exerts similar effect) were reported to be associated with a reduced first phase insulin secretion, while the second-phase insulin secretion remained intact [34, 44â47].
MTNR1B	melatonin receptor 1B	gestational diabetes	0.77	discuss	28072873	diabeticPathologies	In a recent meta-analysis on GDM genetics the authors concluded that pooled OR for the MTNR1B rs10830963 risk variant was lower in Asians (1.23) compared to Caucasians (1.49).
MTNR1B	melatonin receptor 1B	gestational diabetes	0.77	title	28072873	diabeticPathologies	Association Study with 77 SNPs Confirms the Robust Role for the rs10830963/G of MTNR1B Variant and Identifies Two Novel Associations in Gestational Diabetes Mellitus Development
MTNR1B	melatonin receptor 1B	type II diabetes mellitus	0.14	abstract	29674279	diabeticPathologies	Melatonin and the genetic variants of Melatonin Receptor 1B (MTNR1B) are reported to be associated with Type 2 Diabetes (T2D) susceptibility.
MTNR1B	melatonin receptor 1B	type II diabetes mellitus	0.14	title	29674279	diabeticPathologies	Association of melatonin &MTNR1B variants with type 2 diabetes in Gujarat population.
MTNR1B	melatonin receptor 1B	diabetes mellitus	0.1	results	27468700	diabeticPathologies	Of the 6 loci, Insulin-like growth factor 2 mRNA-binding protein 2 (IGF2BP2), Melatonin receptor 1B (MTNR1B), Transcription factor 7-like 2 (TCF7L2) are involved in insulin secretion192021; Insulin receptor substrate 1 (IRS1) and Peroxisome proliferator-activated receptor gamma (PPARG) are involved in insulin resistance2223; while Tumor necrosis factor alpha (TNF-Î±) is involved in inflammation …
MTNR1B	melatonin receptor 1B	diabetes mellitus	0.04	discuss	19741166	diabeticPathologies	This is the first study to show that common genetic variants in G6PC2, MTNR1B, and GCK, all of which are associated with fasting glucose in diabetes-free adults, significantly influence levels of fasting glucose and/or Î2-cell function in healthy children.
MTNR1B	melatonin receptor 1B	diabetes mellitus	0.04	other	19741166	diabeticPathologies	Common genetic variants in G6PC2 (glucose-6-phosphatase catalytic 2) (4), GCK (glucokinase) (5), GCKR (glucokinase regulator) (6), and MTNR1B (melatonin receptor 1B) (7,8,9) have only recently been identified as the first loci regulating fasting glucose in GWA studies of healthy diabetes-free adults. G6PC2, GCK, and GCKR all encode proteins that are key regulators of the provision of fasting gluc…
MTNR1B	melatonin receptor 1B	type II diabetes mellitus	0.05	results	29777116	diabeticPathologies	Five SNPs (GCKR rs1260326, CDKN2A/B rs10811661, MTNR1B rs1387153, rs2166706, and rs10830963) were significantly associated with IFG and type 2 diabetes (pâ=â9.0âÃâ10â6, 1.0âÃâ10â5, 1.09âÃâ10â4, 4.1âÃâ10â5, and 8.9âÃâ10â5, respectively) after adjusting for age, sex, and body mass index (BMI), and rs1260326 in GCKR exhibited the strongest…
MTNR1B	melatonin receptor 1B	autism	0.1	results	20377855	psychosocialStress	The promoter variant in MTNR1A was identified in a patient with PDD-NOS and the two MTNR1B mutations were identified in one patient with PDD-NOS (c.-39GC>AA) and one patient with autistic disorder (V124I).
MTNR1B	melatonin receptor 1B	autism	0.1	results	20377855	psychosocialStress	Interestingly, of the patients carrying variants that were not present in the unaffected group, only those with the splice site mutation in ASMT, and the non-synonymous V124I in MTNR1B met the diagnostic criteria for autistic disorder [additional file 3: Supplemental Table S3].
MTNR1B	melatonin receptor 1B	type II diabetes mellitus	0.3	title	23226241	diabeticPathologies	Association between the melatonin receptor 1B gene polymorphism on the risk of type 2 diabetes, impaired glucose regulation: a meta-analysis.
MTNR1B	melatonin receptor 1B	type II diabetes mellitus	0.3	abstract	23226241	diabeticPathologies	Melatonin receptor 1B (MTNR1B) belongs to the seven-transmembrane G protein-coupled receptor superfamily involved in insulin secretion, which has attracted considerable attention as a candidate gene for type 2 diabetes (T2D) since it was first identified as a loci associated with fasting plasma glucose level through genome wide association approach.
MTNR1B	melatonin receptor 1B	type II diabetes mellitus	0.3	title	23226241	diabeticPathologies	Association between the Melatonin Receptor 1B Gene Polymorphism on the Risk of Type 2 Diabetes, Impaired Glucose Regulation: A Meta-Analysis
MTNR1B	melatonin receptor 1B	type II diabetes mellitus	0.3	discuss	23226241	diabeticPathologies	Our results demonstrated that the rs10830963 polymorphism of MTNR1B is a risk factor for developing type 2 diabetes.
MTNR1B	melatonin receptor 1B	type II diabetes mellitus	0.02	discuss	32273741	diabeticPathologies	SNPs in SLC30A8 (rs13266634), CDKAL1 rs10946398, TCF7L2 rs7903146, KCNQ1 rs2237892, IGF2BP2 rs1470579 and MTNR1B rs10830963 were reported to be associated with T2DM in different studies.46â49 Our study demonstrated that SLC30A8 rs13266634 (T/C), CDKAL1 rs10946398 (A/C), TCF7L2 rs7903146 (C/T),KCNQ1 rs2237892 (T/C), and IGF2BP2 rs1470579 (A/C) polymorphisms are significantly in association with…
MTNR1B	melatonin receptor 1B	type II diabetes mellitus	0.03	other	19741166	diabeticPathologies	The reported associations are most likely due to increased expression of MTNR1B in pancreatic Î2-cells and melatonin-mediated impaired insulin secretion in risk allele carriers (8) and demonstrate that the identification of fasting glucose genes through GWA studies of healthy individuals can lead to the discovery of type 2 diabetes loci and provide important insight into the pathogenesis of type…
MTNR1B	melatonin receptor 1B	type II diabetes mellitus	0.03	other	19741166	diabeticPathologies	In contrast, MTNR1B was the only fasting glucose loci shown to alter the risk of type 2 diabetes in addition to fasting glucose levels in healthy individuals (7,8,9).
MTNR1B	melatonin receptor 1B	diabetes mellitus	0.07	discuss	21658282	diabeticPathologies	In previous studies on the rs1387153 and rs10830963, researchers found strong associations between the two SNPs of MTNR1B and T2DM, and also with FPG levels, which is an important phenotype for diabetes.
MTNR1B	melatonin receptor 1B	diabetes mellitus	0.07	table	21658282	diabeticPathologies	Multiple regression analyses of MTNR1B polymorphisms with diabetes-related phenotypes among all subjects
MTNR1B	melatonin receptor 1B	type II diabetes mellitus	0.02	methods	23481642	diabeticPathologies	This is reflected by the actual discussion concerning the enhanced expression of the MT2 risk variant, the G-allele of the MTNR1B gene, for diabetes type 2 [182].
MTNR1B	melatonin receptor 1B	type II diabetes mellitus	0.02	methods	23481642	diabeticPathologies	However, it should be noted that loss-of-function mutants of the MTNR1B gene were also associated with diabetes type 2 [181].
MTNR1B	melatonin receptor 1B	type II diabetes mellitus	0.24	abstract	22046406	diabeticPathologies	The meta-analysis revealed that rs2943641 in the IRS1 locus was significantly associated with type 2 diabetes, (P = 0.0034, OR = 1.15 95% confidence interval; 1.05-1.26) and 3 SNPs, rs10930963 in the MTNR1B locus, rs972283 in the KLF14 locus, and rs231362 in the KCNQ1 locus, had nominal association with type 2 diabetes in the present Japanese samples (P<0.05).
MTNR1B	melatonin receptor 1B	type II diabetes mellitus	0.24	results	22046406	diabeticPathologies	Five SNPs, rs10830963 in the MTNR1B locus, rs2943641 in the IRS1 locus, rs972283 in the KLF14 locus, rs231362 in the KCNQ1 locus, and rs11634397 in the ZFAND6 locus, had nominal association with type 2 diabetes in the present Japanese samples (P<0.05, Table 2 and Table S2), but these associations were not remained significant after Bonferroni's correction.
MTNR1B	melatonin receptor 1B	type II diabetes mellitus	0.24	abstract	22046406	diabeticPathologies	The meta-analysis revealed that rs2943641 in the IRS1 locus was significantly associated with type 2 diabetes, (Pâ=â0.0034, ORâ=â1.15 95% confidence interval; 1.05â1.26) and 3 SNPs, rs10930963 in the MTNR1B locus, rs972283 in the KLF14 locus, and rs231362 in the KCNQ1 locus, had nominal association with type 2 diabetes in the present Japanese samples (P<0.05).
MTNR1B	melatonin receptor 1B	type II diabetes mellitus	0.24	discuss	22046406	diabeticPathologies	In this analysis, we also found that HMGA2 locus was significantly associated with increased FPG in these samples, suggesting that SNPs in the MTNR1B or the HMGA2 loci confer susceptibility to type 2 diabetes in Japanese populations.
MTNR1B	melatonin receptor 1B	type II diabetes mellitus	0.24	results	22046406	diabeticPathologies	In this analysis, the reported type 2 diabetes risk alleles for rs1387153 and rs10830963 in the MTNR1B locus had significant association with reduced beta-cell function or increased FPG as reported previously.
MTNR1B	melatonin receptor 1B	type II diabetes mellitus	0.24	abstract	22046406	diabeticPathologies	We examined the association of single nucleotide polymorphisms (SNPs) within 13 loci (MTNR1B, GCK, IRS1, PROX1, BCL11A, ZBED3, KLF14, TP53INP1, KCNQ1, CENTD2, HMGA2, ZFAND6 and PRC1) with type 2 diabetes using 4,964 participants (2,839 cases and 2,125 controls) from 3 independent Japanese samples.
MTNR1B	melatonin receptor 1B	depressive disorder	0.03	abstract	30089436	psychosocialStress	The MTNR1B genetic diabetes risk variant rs10830963 does not contribute to the known comorbidity between depression and type 2 diabetes.
MTNR1B	melatonin receptor 1B	type II diabetes mellitus	0.02	abstract	26563312	diabeticPathologies	Variants rs10830963 (C/G) and rs1387153 (C/T) in MTNR1B have been shown with an increased risk of developing type 2 diabetes and gestational diabetes mellitus.
MTNR1B	melatonin receptor 1B	insulin resistance	0.02	discuss	22768333	diabeticPathologies	Based on GWAS, there are reports about that the G-allele of MTNR1B rs10830963 associated with defective early insulin response, beta-cell dysfunction and hepatic insulin resistance in Europeans [13], [14], and Lyssenko et al. have showed the pathogenic effects of MTNR1B were likely exerted via a direct inhibitory effect on beta cell [12], the particular physiological pathway of MTNR1B in glucose …
MTNR1B	melatonin receptor 1B	gestational diabetes	0.09	abstract	23346036	diabeticPathologies	Recently, a genome-wide association study of GDM was performed and reported that genetic variants in CDKAL1 and MTNR1B were associated with GDM at a genome-wide significance level.
MTNR1B	melatonin receptor 1B	gestational diabetes	0.09	other	23346036	diabeticPathologies	Two variants, one located in an intron of CDKAL1 (rs7754840) and one near MTNR1B (rs10830962), were associated with a risk of GDM at a genome-wide significance level (p = 6.65 Ã 10-16 and p = 2.49 Ã 10-13, respectively).
MTNR1B	melatonin receptor 1B	gestational diabetes	0.09	other	23346036	diabeticPathologies	Although variants in MTNR1B have been previously reported to be associated with increased fasting glucose levels, the study was the first to report that MTNR1B variants are associated with GDM at a genome-wide significance level.
MTNR1B	melatonin receptor 1B	gestational diabetes	0.1	title	25982863	diabeticPathologies	The MTNR1B gene polymorphism rs10830963 is associated with gestational diabetes in a Brazilian population.
MTNR1B	melatonin receptor 1B	type II diabetes mellitus	0.05	intro	19455304	diabeticPathologies	The novel link between MTNR1B and type 2 diabetes was confirmed in two other studies, one investigating the same variant [8], and another reporting rs1387153 (r2 with rs10830963â=â0.70) to be the most significant single nucleotide polymorphism (SNP) in a GWAS of 2,151 French participants [2].
MTNR1B	melatonin receptor 1B	type II diabetes mellitus	0.05	discuss	19455304	diabeticPathologies	Taken together, these findings suggest that an effect of MTNR1B on the insulin secretory response to glucose may underlie the reported associations with fasting glucose and the risk of type 2 diabetes, adding to the body of evidence linking circadian rhythm and metabolic control and disease.
MTNR1B	melatonin receptor 1B	type II diabetes mellitus	0.05	discuss	19455304	diabeticPathologies	In support of this, Staiger et al. recently reported that none of five tagging SNPs covering all common genetic variation of the MTNR1B locus showed an association with clamp-derived insulin sensitivity in a selected group of 513 individuals at increased risk of type 2 diabetes [13].
MTNR1B	melatonin receptor 1B	type II diabetes mellitus	0.13	discuss	28490609	diabeticPathologies	This allele has the third strongest association with first-phase insulin secretion in our study, after those in MTNR1B and CDKAL1, and ahead of those in known type 2 diabetes loci, such as TCF7L2, SLC30A8, IGF2BP2, CDKN2A/B, and HHEX/IDE, but was not associated with type 2 diabetes in the most recent, multiethnic, type 2 diabetes study of 26,488 case and 83,964 control subjects.
MTNR1B	melatonin receptor 1B	type II diabetes mellitus	0.13	results	28490609	diabeticPathologies	The two strongest association signals represented known type 2 diabetes loci, those in or near MTNR1B and CDKAL1 (Table 1).
MTNR1B	melatonin receptor 1B	type II diabetes mellitus	0.13	discuss	28490609	diabeticPathologies	Third, our data are also consistent with previous data on OGTT-based measures that show the variant at MTNR1B has a disproportionately large effect on insulin secretion and fasting glucose levels compared with its effect on type 2 diabetes, possibly as a result of an additional effect on insulin action (58).
MTNR1B	melatonin receptor 1B	gestational diabetes	0.71	abstract	25146448	diabeticPathologies	The aim of this study was to investigate the association of rs10830963 and rs1387153 variants in melatonin receptor 1B (MTNR1B) and rs1801278 variant in insulin receptor substrate 1 (IRS1) with GDM susceptibility.
MTNR1B	melatonin receptor 1B	gestational diabetes	0.71	other	25146448	diabeticPathologies	Melatonin receptor 1B (MTNR1B) and insulin receptor substrate 1 (IRS1) were two of diabetogenic genes associated with the developing of GDM.
MTNR1B	melatonin receptor 1B	gestational diabetes	0.71	results	25146448	diabeticPathologies	Overall, this meta-analysis showed that the frequency of MTNR1B rs10830963 G allele is higher in GDM patients than that in the healthy controls (48.4% vs. 42.3%), and demonstrated a statistically significant positive association between the risk factor G allele carriers and GDM susceptibility [OR = 1.24, 95% confidence interval (CI) = 1.14â1.35, P<0.00001)], as shown in Figure 2.
MTNR1B	melatonin receptor 1B	gestational diabetes	0.71	title	25146448	diabeticPathologies	Relationship between melatonin receptor 1B and insulin receptor substrate 1 polymorphisms with gestational diabetes mellitus: a systematic review and meta-analysis
MTNR1B	melatonin receptor 1B	gestational diabetes	0.71	other	25146448	diabeticPathologies	In conclusion, our meta-analysis demonstrated that genetic polymorphisms rs10830963 and rs1387153 in MTNR1B and rs1801278 in IRS1 were associated with an increased risk of developing GDM.
MTNR1B	melatonin receptor 1B	gestational diabetes	0.71	results	25146448	diabeticPathologies	For MTNR1B rs10830963 variant, five studies, containing 2122 GDM cases and 2664 healthy controls, were included.
MTNR1B	melatonin receptor 1B	gestational diabetes	0.71	results	25146448	diabeticPathologies	Association between MTNR1B rs1387153 variant and GDM
MTNR1B	melatonin receptor 1B	gestational diabetes	0.71	methods	25146448	diabeticPathologies	The inclusion criteria were as follows: 1) the paper should be case-control or cohort studies; 2) identification of gestational diabetes mellitus cases was confirmed pathologically and the controls should be non-diabetic; 3) each study included at least one of the three polymorphisms, rs10830963 and rs1387153 in MTNR1B, rs1801278 in IRS1; 4) genotype distribution information and OR with its 95% C…
MTNR1B	melatonin receptor 1B	gestational diabetes	0.71	discuss	25146448	diabeticPathologies	In our study, we found that the SNPs rs1387153 and rs10830963 in MTNR1B occur more frequently in women with GDM than in normal pregnant women, supporting a potential association of these polymorphisms with an increased risk of developing GDM.
MTNR1B	melatonin receptor 1B	gestational diabetes	0.71	results	25146448	diabeticPathologies	Association between MTNR1B rs10830963 variant and GDM
MTNR1B	melatonin receptor 1B	gestational diabetes	0.71	title	25146448	diabeticPathologies	Relationship between melatonin receptor 1B and insulin receptor substrate 1 polymorphisms with gestational diabetes mellitus: a systematic review and meta-analysis.
MTNR1B	melatonin receptor 1B	gestational diabetes	0.71	abstract	25146448	diabeticPathologies	In conclusion, our study found that the genetic polymorphisms rs10830963 and rs1387153 in MTNR1B and rs1801278 in IRS1 were associated with an increased risk of developing GDM.
MTNR1B	melatonin receptor 1B	unipolar depression	0.02	other	32750762	psychosocialStress	Genetic studies have implicated clock, timeless, cryptochrome-1 (Cry-1), period-2,3 (Per2,3), Bmal-1,2, neuronal pas domain protein 2 (Npas-2), nuclear receptor subfamily-1, group d, member 1 (Nr1d-1), retinoid-related orphan receptor a (Rora), CSNK-IÎμ, D site of albumin promoter binding protein (Dbp), acetylserotonin methyltransferase (Asmt), melatonin receptor 1b (Mtnr1-B), arylalkylamine n-a…
MTNR1B	melatonin receptor 1B	obesity	0.02	abstract	28869073	metabolic	Some genetic variants within MTNR1B were related with fasting glucose levels or the increased prevalence of diabetes mellitus and obesity.
MTNR1B	melatonin receptor 1B	type II diabetes mellitus	0.02	abstract	21558052	diabeticPathologies	Two common variants (rs1387153, rs10830963) in MTNR1B have been reported to have independent effects on fasting blood glucose (FBG) levels with increased risk to type 2 diabetes (T2D) in recent genome-wide association studies (GWAS).
MTNR1B	melatonin receptor 1B	type II diabetes mellitus	0.02	other	23535335	diabeticPathologies	In summary, a close link between the functional impairment of MTNR1B gene variations and type 2 diabetes has been found.
MTNR1B	melatonin receptor 1B	type II diabetes mellitus	0.02	other	23535335	diabeticPathologies	Recent data [132] on the risk allele rs10830963 in a Norwegian cohort failed to show a significant influence of this MTNR1B gene variant on the well-known association between sleep disturbances and type 2 diabetes.
MTNR1B	melatonin receptor 1B	type II diabetes mellitus	0.05	results	19592620	diabeticPathologies	We detected nominal association with rs1387153 (P = 0.02) at the MTNR1B locus; however, the corresponding type 2 diabetes risk allele was tracking with higher birth weight.
MTNR1B	melatonin receptor 1B	type II diabetes mellitus	0.02	abstract	30154102	diabeticPathologies	Loss-of-function variants in MTNR1B, which encodes the melatonin receptor MT2, a G protein-coupled receptor (GPCR), are associated with an increased risk of type 2 diabetes (T2D).
MTNR1B	melatonin receptor 1B	metabolic syndrome	0.02	discuss	24616004	metabolic	In addition to RIC3, MTNR1B is a particularly intriguing candidate given the role metabolic syndrome may play in risk for cognitive decline [Arvanitakis et al., 2004; Baker et al., 2011; Panza et al., 2010; Yaffe, 2007a, b].
MTNR1B	melatonin receptor 1B	metabolic syndrome	0.03	abstract	30520249	metabolic	Metabolic syndrome significantly mediated the effect of a melatonin receptor 1B (MTNR1B) polymorphism on T2D risk (OR of average causal mediation effect [ORACME ] 1.004; 95% confidence interval [CI] 1.001-1.008; P = 0.018).
MTNR1B	melatonin receptor 1B	gestational diabetes	0.38	abstract	27468700	diabeticPathologies	Overall GDM was associated with rs10830963(MTNR1B), rs7903146(TCF7L2), and rs1801278(IRS1), but only rs7903146(TCF7L2) and rs1801282(PPARG) were significant in Asian populations.
MTNR1B	melatonin receptor 1B	gestational diabetes	0.38	discuss	27468700	diabeticPathologies	A genome-wide association study has demonstrated that genetic variants in CDKAL1 gene and near MTNR1B are associated with GDM in Korean women (pâ<â5.0âÃâ10â8), however there is no other genome-wide association study available to extract the variant information for present meta-analysis.
MTNR1B	melatonin receptor 1B	gestational diabetes	0.38	discuss	27468700	diabeticPathologies	On the other hand, TCF7L2 showed direct link with IGF2BP2, IRS1 and PPARG, but indirectly with MTNR1B, indicating the potential genetic association between TCF7L2 and other genes important for T2D and/or GDM.
MTNR1B	melatonin receptor 1B	gestational diabetes	0.38	discuss	27468700	diabeticPathologies	The results confirmed previous meta-analyses that the risk allele of rs7903146 in TCF7L233 and rs1801278 in IRS1 and rs10830963 in MTNR1B were associated with increased risk of GDM34, while there was no significant association between rs1801282 polymorphism in PPARG and GDM risk35.
MTNR1B	melatonin receptor 1B	gestational diabetes	0.38	discuss	27468700	diabeticPathologies	In addition, larger pre-pregnancy BMI (â¥25) has significant association in MTNR1B (rs10830963) with GDM, indicating the potential effects of obesity on the role of MTNR1B mutation in GDM risk10.
MTNR1B	melatonin receptor 1B	gestational diabetes	0.38	abstract	27468700	diabeticPathologies	rs10830963(MTNR1B), rs7903146(TCF7L2), and rs1801278(IRS1) were significantly associated with the increased GDM risk.
MTNR1B	melatonin receptor 1B	gestational diabetes	0.38	discuss	27468700	diabeticPathologies	Our meta-analysis included the alleles in IGF2BP2, MTNR1B, TCF7L2, IRS1, TNF-Î±, and PPARG genes, and showed the risk alleles of MTNR1B, TCF7L2 and IRS1, but not PPARG, were significantly associated with increased risk of GDM with or without study heterogeneity, HWE derivation and publication bias.
MTNR1B	melatonin receptor 1B	gestational diabetes	0.38	results	27468700	diabeticPathologies	Of the 6 loci, Insulin-like growth factor 2 mRNA-binding protein 2 (IGF2BP2), Melatonin receptor 1B (MTNR1B), Transcription factor 7-like 2 (TCF7L2) are involved in insulin secretion192021; Insulin receptor substrate 1 (IRS1) and Peroxisome proliferator-activated receptor gamma (PPARG) are involved in insulin resistance2223; while Tumor necrosis factor alpha (TNF-Î±) is involved in inflammation …
MTNR1B	melatonin receptor 1B	type II diabetes mellitus	0.02	discuss	32964052	diabeticPathologies	In the same way, Eze et al. [13] conducted a cohort study on 6329 Swiss adults to examine the interaction of AP and genetic risk score, and they reported that the GRS of 63 SNPs did not significantly predict the incidence of type 2 diabetes for MTNR1B polymorphism (rs10830963).
MTNR1B	melatonin receptor 1B	diabetes mellitus	0.02	discuss	26599349	diabeticPathologies	In our previous study, we confirmed the associations between SNPs in or near WFS1, CDKAL1, CDKN2A/2B, CDC123/CAMK1D, HHEX, TCF7L2, KCNQ1, MTNR1B and the risk for T2D in DMS [12].
MTNR1B	melatonin receptor 1B	gestational diabetes	0.02	discuss	32712801	diabeticPathologies	These interactions have been demonstrated in large studies, e.g., polymorphisms in the PPAR-gamma2 gene and Glu9 [33], as well as in the MTNR1B, which also decreased the effect of the RADIEL intervention in preventing GDM [34].
MTNR1B	melatonin receptor 1B	type II diabetes mellitus	0.24	title	22286214	diabeticPathologies	Rare MTNR1B variants impairing melatonin receptor 1B function contribute to type 2 diabetes.
MTNR1B	melatonin receptor 1B	type II diabetes mellitus	0.24	abstract	22286214	diabeticPathologies	Genome-wide association studies have revealed that common noncoding variants in MTNR1B (encoding melatonin receptor 1B, also known as MT(2)) increase type 2 diabetes (T2D) risk(1,2).
MTNR1B	melatonin receptor 1B	type II diabetes mellitus	0.04	intro	31236502	diabeticPathologies	In addition, variants in the melatonin receptor type 1B (MTNR1B) have been shown to be associated with impaired fasting glucose and type 2 diabetes (Sparso et al., 2009, Bonnefond et al., 2012).
MTNR1B	melatonin receptor 1B	type II diabetes mellitus	0.04	discuss	31236502	diabeticPathologies	In a study of 17 normoglycemic women, 5Â mg of melatonin administered in the morning resulted in increased AUC glucose in response to OGTT, with the effects seen six times as large in those carrying MTNR1B genetic variant rs10830963 (known to be associated with type 2 diabetes risk) than in non-carriers (Garaulet et al., 2015).
MTNR1B	melatonin receptor 1B	type II diabetes mellitus	0.25	title	19533084	diabeticPathologies	Combined effects of single-nucleotide polymorphisms in GCK, GCKR, G6PC2 and MTNR1B on fasting plasma glucose and type 2 diabetes risk.
MTNR1B	melatonin receptor 1B	type II diabetes mellitus	0.25	results	19533084	diabeticPathologies	Only rs10830963 (MTNR1B) and rs1799884 (GCK) showed weak evidence for association with type 2 diabetes (pâ=â0.02 and pâ=â0.06 respectively; TableÂ 1 and ESM TableÂ 2).
MTNR1B	melatonin receptor 1B	type II diabetes mellitus	0.25	title	19533084	diabeticPathologies	Combined effects of single-nucleotide polymorphisms in GCK, GCKR, G6PC2 and MTNR1B on fasting plasma glucose and type 2 diabetes risk
MTNR1B	melatonin receptor 1B	gestational diabetes	0.02	discuss	29309628	diabeticPathologies	The birth weight-raising maternal alleles at the identified loci (MTNR1B, GCK and TCF7L2) are strongly associated with higher fasting glucose and Type 2 diabetes in non-pregnant adults (17,18), and with glycemic traits and gestational diabetes mellitus in pregnant women (55â57).
MTNR1B	melatonin receptor 1B	gestational diabetes	0.05	discuss	30089489	diabeticPathologies	Neither did we observe associations with loci associated with GDM elsewhere including variants in the CDKAL1 and MTNR1B loci, which have been reported to be associated with GDM in South Korea [19].
MTNR1B	melatonin receptor 1B	gestational diabetes	0.05	intro	30089489	diabeticPathologies	T2D risk variants at the MTNR1B, FTO, TLE1, G6PC2, GCKR, TCF7L2, ADCY5, CDKAL1, TCF2, HNF1B, PPARG, KCNJ11, SLC30A8 loci have previously been associated with GDM in European populations [15â18] whereas variants in the CDKAL1, CDKN2A/2B, MTNR1B and KCNQ1 loci were associated with GDM in Korean women [19, 20].
MTNR1B	melatonin receptor 1B	type II diabetes mellitus	0.39	title	31787898	diabeticPathologies	MTNR1B Gene Polymorphisms Are Associated With the Therapeutic Responses to Repaglinide in Chinese Patients With Type 2 Diabetes Mellitus
MTNR1B	melatonin receptor 1B	type II diabetes mellitus	0.39	title	31787898	diabeticPathologies	MTNR1B Gene Polymorphisms Are Associated With the Therapeutic Responses to Repaglinide in Chinese Patients With Type 2 Diabetes Mellitus.
MTNR1B	melatonin receptor 1B	type II diabetes mellitus	0.39	table	31787898	diabeticPathologies	Genotypes and frequencies of MTNR1B polymorphisms in patients with type 2 diabetes mellitus (T2DM) (n = 300) and healthy controls (n = 200).
MTNR1B	melatonin receptor 1B	type II diabetes mellitus	0.39	abstract	31787898	diabeticPathologies	The objective of this study was to investigate whether MTNR1B gene variants influence repaglinide response in Chinese patients with newly diagnosed type 2 diabetes mellitus (T2DM).
MTNR1B	melatonin receptor 1B	type II diabetes mellitus	0.39	table	31787898	diabeticPathologies	Baseline characteristics of different genotypes of MTNR1B rs1387153 in 300 patients with type 2 diabetes mellitus (T2DM) before treatment with repaglinide.
MTNR1B	melatonin receptor 1B	type II diabetes mellitus	0.39	table	31787898	diabeticPathologies	Baseline characteristics of different genotypes of MTNR1B rs10830963 in 300 patients with type 2 diabetes mellitus (T2DM) before treatment with repaglinide.
MTNR1B	melatonin receptor 1B	diabetes mellitus	0.08	abstract	30907055	diabeticPathologies	Associations were found between diabetes risk and SNPs in the MTNR1B (rs10830963), KLHDC5 (rs10842994), GRK5 (rs10886471), cyclindependentkinase 5 regulatory subunit associated protein 1 (rs10946398), adaptorrelated protein complex 3 subunit sigma 2 (rs2028299), diacylglycerol kinase beta/transmembrane protein 195 (rs2191349), SREBF chaperone (rs4858889), ankyrin1 (rs516946), RAS guanyl releasing…
MTNR1B	melatonin receptor 1B	diabetes mellitus	0.08	abstract	30907055	diabeticPathologies	Associations were found between diabetes risk and SNPs in the MTNR1B (rs10830963), KLHDC5 (rs10842994), GRK5 (rs10886471), cyclindependentkinase 5 regulatory subunit associated protein 1 (rs10946398), adaptorrelated protein complex 3 subunit sigma 2 (rs2028299), diacylglycerol kinase beta/transmembrane protein 195 (rs2191349), SREBF chaperone (rs4858889), ankyrin1 (rs516946), RAS guanyl releasing…
MTNR1B	melatonin receptor 1B	diabetes mellitus	0.08	discuss	30907055	diabeticPathologies	The findings in the present study for other genes are consistent with previous studies for RASGRP1 and GRK5 in Chinese,10 ZFAND3 in East Asians,12 MTNR1B in Europeans, Koreans, and Chinese,53, 54, 55 and ANK1 in Chinese.56 In this study, we observed a significant association of rs2028299 near AP3S2 with diabetes and FPG.
MTNR1B	melatonin receptor 1B	obesity	0.04	abstract	32057567	metabolic	The risk allele (G) of rs10830963 in the melatonin receptor 1 B (MTNR1B) gene presents an association with biochemical parameters and obesity.
MTNR1B	melatonin receptor 1B	gestational diabetes	0.28	abstract	24157813	diabeticPathologies	The frequencies of genotypes and allele types of rs2119882 in MTNR1A and rs10830963 in MTNR1B were significantly different between women with GDM and controls (p < 0.05).
MTNR1B	melatonin receptor 1B	gestational diabetes	0.28	abstract	24157813	diabeticPathologies	The purpose of this study was to investigate the association between MTNR1A and MTNR1B gene polymorphisms and gestational diabetes mellitus (GDM) in Han Chinese women.
MTNR1B	melatonin receptor 1B	gestational diabetes	0.28	title	24157813	diabeticPathologies	Association between genetic variations in MTNR1A and MTNR1B genes and gestational diabetes mellitus in Han Chinese women.
MTNR1B	melatonin receptor 1B	gestational diabetes	0.28	abstract	24157813	diabeticPathologies	The genetic polymorphisms rs2119882 in MTNR1A and rs10830963 in MTNR1B are associated with an increased risk of developing GDM and insulin resistance in Han Chinese women.
MTNR1B	melatonin receptor 1B	gestational diabetes	0.28	abstract	24157813	diabeticPathologies	The rs10830962 polymorphism in MTNR1B was not associated with an increased risk of developing GDM or any of the clinical or metabolic characteristics in patients with GDM (p > 0.05).
MTNR1B	melatonin receptor 1B	type II diabetes mellitus	0.08	methods	29309628	diabeticPathologies	Of these, one SNP (rs11020124) was in LD (r2â=â0.63, 1000 Genomes Pilot 1 data) with SNP rs10830963 at the MTNR1B locus known to be associated with fasting glucose and Type 2 diabetes (81).
MTNR1B	melatonin receptor 1B	type II diabetes mellitus	0.08	results	29309628	diabeticPathologies	The maternal birth weight-associated variants at MTNR1B, GCK and TCF7L2 loci are known to be associated with fasting glucose and Type 2 diabetes susceptibility (17,18), with the glucose-raising allele associated with higher offspring birth weight.
MTNR1B	melatonin receptor 1B	type II diabetes mellitus	0.08	discuss	29309628	diabeticPathologies	The birth weight-raising maternal alleles at the identified loci (MTNR1B, GCK and TCF7L2) are strongly associated with higher fasting glucose and Type 2 diabetes in non-pregnant adults (17,18), and with glycemic traits and gestational diabetes mellitus in pregnant women (55â57).
MTNR1A	melatonin receptor 1A	insomnia	0.02	methods	25395965	sleep	To give another interesting example, MTNR1A rs13131052 was more strongly associated with DSPS than NFIL3 rs2482705 in some logistic regressions of Sleep Center data using the older DSPS phenotype form.
MTNR1B	melatonin receptor 1B	type II diabetes mellitus	0.1	results	23402646	diabeticPathologies	Melatonin receptor 1B (MTNR1B) is a candidate gene for type 2 diabetes acting through elevated fasting plasma glucose (FPG).
MTNR1A	melatonin receptor 1A	type II diabetes mellitus	0.02	discuss	23557703	diabeticPathologies	Until now, no variant in the MTNR1A gene has been associated with type 2 diabetes or elevated glucose levels.
MTNR1B	melatonin receptor 1B	type II diabetes mellitus	0.02	discuss	25145545	diabeticPathologies	Large-scale exon resequencing around an MTNR1B SNP modestly associated with type 2 diabetes (OR between 1.10 and 1.15) identified four rare variants that led to loss of melatonin binding and signalling capacity (OR 5.67, 95% CI 2.17â14.82) [65].
MTNR1B	melatonin receptor 1B	type II diabetes mellitus	0.1	other	23548046	diabeticPathologies	A large-scale exon sequencing study of the MTNR1B locus in more than 7,000 Europeans revealed 36 very rare variants (minor allele frequency <0.1%) associated with type 2 diabetes risk [26].
MTNR1B	melatonin receptor 1B	type II diabetes mellitus	0.1	table	23548046	diabeticPathologies	Variants in the melatonin receptor MTNR1B are associated with increased fasting glucose, impairment of insulin secretion from the pancreatic beta cell, and increased risk of type 2 diabetes
MTNR1B	melatonin receptor 1B	type II diabetes mellitus	0.1	other	23548046	diabeticPathologies	The variants in MTNR1B are also associated with alterations to MTNR1B gene expression in human islet samples - the type 2 diabetes risk and glucose raising allele is associated with increased MTNR1B expression [23].
MTNR1B	melatonin receptor 1B	type II diabetes mellitus	0.1	other	23548046	diabeticPathologies	Genetic studies have revealed that polymorphisms in the MTNR1B gene influence the risk of type 2 diabetes and glucose control in the non-diabetic population. MTNR1B encodes one of two distinct receptors through which melatonin exerts its effect [21].
MTNR1B	melatonin receptor 1B	type II diabetes mellitus	0.1	other	23548046	diabeticPathologies	It is not clear why rare reduced function mutations are associated with increased type 2 diabetes risk and a common allele that increases MTNR1B gene expression is also associated with increased risk.
MTNR1B	melatonin receptor 1B	type II diabetes mellitus	0.02	other	31684003	diabeticPathologies	The gene that encodes the melatonin receptor 1B (MTNR1B) has been identified as a novel type 2 diabetes (T2D) risk gene.
MTNR1B	melatonin receptor 1B	type I diabetes mellitus	0.03	abstract	24906951	diabeticPathologies	For type 1 diabetes, a strong association was seen for MTNR1B (rs10830963, p = 3.2 × 10(-6)) and HNF1A (rs2650000, p = 0.0012).
MTNR1B	melatonin receptor 1B	coronary artery disease	0.08	discuss	21470412	cardiovascular	As diabetes is one of the risk equivalents of coronary heart disease (CAD), and the MTNR1B polymorphism is associated with type 2 diabetes and lipid levels in the present study, do they also contribute to the development of CAD?
MTNR1B	melatonin receptor 1B	coronary artery disease	0.08	discuss	21470412	cardiovascular	Whether polymorphisms in MTNR1B contribute to the susceptibility of CAD, and whether they contribute to diabetes and CAD through a common pathway should be investigated in the future study.
MTNR1B	melatonin receptor 1B	coronary artery disease	0.08	discuss	21470412	cardiovascular	Until now, there is no report about the association between MTNR1B polymorphisms and CAD.
MTNR1B	melatonin receptor 1B	type II diabetes mellitus	0.03	abstract	21711391	diabeticPathologies	Five single nucleotide polymorphisms representing all blocks of linkage disequilibrium within and surrounding the MTNR1B locus were genotyped in 937 Sorbs for association analyses on metabolic traits related to Type 2 diabetes.
MTNR1B	melatonin receptor 1B	type II diabetes mellitus	0.31	discuss	19088850	diabeticPathologies	In the present study, we assessed the impact of common genetic variation within the novel type 2 diabetes risk gene MTNR1B on the pathogenesis of obesity and the prediabetic phenotypes insulin resistance and Î2-cell dysfunction.
MTNR1B	melatonin receptor 1B	type II diabetes mellitus	0.31	abstract	19088850	diabeticPathologies	Their impact on Î2-cell function might represent the prevailing pathomechanism how MTNR1B variants increase the type 2 diabetes risk.
MTNR1B	melatonin receptor 1B	type II diabetes mellitus	0.31	results	19088850	diabeticPathologies	We genotyped 1,578 non-diabetic subjects at an increased risk for type 2 diabetes (clinical characteristics given in Table 1) for the five MTNR1B tagging SNPs rs10830962, rs4753426, rs12804291, rs10830963, and rs3781638.
MTNR1B	melatonin receptor 1B	type II diabetes mellitus	0.31	intro	19088850	diabeticPathologies	As certain sleep disorders, such as obstructive sleep apnea, result from obesity and are associated with insulin resistance [24]; [25], MTNR1B could represent a new interesting candidate gene linking sleep disorders with type 2 diabetes.
MTNR1B	melatonin receptor 1B	type II diabetes mellitus	0.31	intro	19088850	diabeticPathologies	Since MTNR1B's role in the pathogenesis of human obesity and human prediabetic phenotypes, such as insulin resistance and Î2-cell dysfunction, was not yet assessed, it was the aim of the present study to analyse, using a HapMap approach, the association of common genetic variation (minor allele frequency, MAF>0.05) within the MTNR1B locus with state-of-the art measures of obesity, glucose tolera…
MTNR1B	melatonin receptor 1B	type II diabetes mellitus	0.31	abstract	19088850	diabeticPathologies	Very recently, a novel type 2 diabetes risk gene, i.e., MTNR1B, was identified and reported to affect fasting glycemia.
MTNR1B	melatonin receptor 1B	type II diabetes mellitus	0.31	abstract	19088850	diabeticPathologies	Using our thoroughly phenotyped cohort of subjects at an increased risk for type 2 diabetes, we assessed the association of common genetic variation within the MTNR1B locus with obesity and prediabetes traits, namely impaired insulin secretion and insulin resistance.
MTNR1B	melatonin receptor 1B	type II diabetes mellitus	0.31	intro	19088850	diabeticPathologies	Very recently, an additional type 2 diabetes risk gene, i.e., MTNR1B, was identified and reported to affect fasting plasma glucose concentrations [21]; [22]. MTNR1B (OMIM entry #600804) is located on human chromosome 11q21âq22 and encodes one of the two high-affinity G-protein-coupled receptors for the pineal gland hormone melatonin.
MTNR1B	melatonin receptor 1B	type II diabetes mellitus	0.31	title	19088850	diabeticPathologies	Polymorphisms within the Novel Type 2 Diabetes Risk Locus MTNR1B Determine Î2-Cell Function
MTNR1B	melatonin receptor 1B	type II diabetes mellitus	0.02	other	28447115	diabeticPathologies	This is in line with a cis-eQTL that was previously identified for this variant in islets, and adds support to a mechanism for this non-coding risk allele being mediated via elevated melatonin receptor 1B (MTRN1B; encoded by MTNR1B) activity [86, 88].Interestingly, a different direction of effect for the MTRN1B gene has been proposed by coding loss-of-function variants, which have also been assoc…
MTNR1B	melatonin receptor 1B	diabetes mellitus	0.05	abstract	29590381	diabeticPathologies	Our findings suggest that gestational weight gain may modify the circadian rhythm-related MTNR1B genetic variant on long-term glycemic changes, highlighting the significance of gestational weight management in diabetes prevention among women with GDM.
MTNR1B	melatonin receptor 1B	myocardial infarction	0.2	title	32616615	cardiovascular	Increased Risk of Myocardial Infarction Among Patients With Type 2 Diabetes Who Carry the Common rs10830963 Variant in the MTNR1B Gene.
MTNR1B	melatonin receptor 1B	myocardial infarction	0.2	title	32616615	cardiovascular	Increased Risk of Myocardial Infarction Among Patients With Type 2 Diabetes Who Carry the Common rs10830963 Variant in the MTNR1B Gene
MTNR1B	melatonin receptor 1B	type II diabetes mellitus	0.04	abstract	21366812	diabeticPathologies	The G-allele of the single nucleotide polymorphism (SNP) rs10830963 in MTNR1B (melatonin receptor 1B gene) is associated with type 2 diabetes mellitus and glucose levels in adults.
MTNR1B	melatonin receptor 1B	type II diabetes mellitus	0.02	discuss,concl	29459775	diabeticPathologies	Several GWASs have identified >100 genetic variants associated with type 2 diabetes (T2D), including a common variant in the melatonin receptor 1b gene (MTNR1B).
MTNR1B	melatonin receptor 1B	Hyperglycemia	0.1	title	26991397	diabeticPathologies	Melatonin receptor 1B gene associated with hyperglycemia in bipolar disorder.
MTNR1A	melatonin receptor 1A	attention deficit hyperactivity disorder	0.09	abstract	21615493	psychosocialStress	Here, we sequenced all the genes of the melatonin pathway -AA-NAT, ASMT, MTNR1A, MTNR1B and GPR50 - in 321 individuals from Sweden including 101 patients with attention-deficit/hyperactivity disorder (ADHD) and 220 controls from the general population.
MTNR1A	melatonin receptor 1A	attention deficit hyperactivity disorder	0.09	abstract	21615493	psychosocialStress	Among these variations, we found a splice site mutation in ASMT (IVS5+2T>C) and one stop mutation in MTNR1A (Y170X) - detected exclusively in patients with ADHD - for which biochemical analyses indicated that they abolish the activity of ASMT and MTNR1A.
MTNR1A	melatonin receptor 1A	gestational diabetes	0.22	abstract	24157813	diabeticPathologies	The purpose of this study was to investigate the association between MTNR1A and MTNR1B gene polymorphisms and gestational diabetes mellitus (GDM) in Han Chinese women.
MTNR1A	melatonin receptor 1A	gestational diabetes	0.22	title	24157813	diabeticPathologies	Association between genetic variations in MTNR1A and MTNR1B genes and gestational diabetes mellitus in Han Chinese women.
MTNR1A	melatonin receptor 1A	gestational diabetes	0.22	abstract	24157813	diabeticPathologies	The frequencies of genotypes and allele types of rs2119882 in MTNR1A and rs10830963 in MTNR1B were significantly different between women with GDM and controls (p < 0.05).
MTNR1A	melatonin receptor 1A	gestational diabetes	0.22	abstract	24157813	diabeticPathologies	The genetic polymorphisms rs2119882 in MTNR1A and rs10830963 in MTNR1B are associated with an increased risk of developing GDM and insulin resistance in Han Chinese women.
MTNR1B	melatonin receptor 1B	gestational diabetes	0.17	abstract	22450346	diabeticPathologies	The MTNR1B locus (rs10830963 C/G) seems to predispose for GDM in Greek pregnant women.
MTNR1B	melatonin receptor 1B	gestational diabetes	0.17	abstract	22450346	diabeticPathologies	One hundred seventy-five unrelated pregnant Greek women (77 with GDM and 98 non-diabetic control subjects) were enrolled and the SNaPshot method was employed in order to investigate the association between GDM and the variants rs10830963 and rs1387153 in the MTNR1B locus.
MTNR1B	melatonin receptor 1B	gestational diabetes	0.17	abstract	22450346	diabeticPathologies	To investigate the association between Gestational Diabetes Mellitus (GDM) and the variants rs10830963 and rs1387153 in the MTNR1B locus in a sample of the Greek population.
MTNR1B	melatonin receptor 1B	gestational diabetes	0.17	title	22450346	diabeticPathologies	The rs10830963 variant of melatonin receptor MTNR1B is associated with increased risk for gestational diabetes mellitus in a Greek population.
MTNR1B	melatonin receptor 1B	type II diabetes mellitus	0.12	abstract	32434355	diabeticPathologies	Type 2 diabetes mellitus (T2DM) is associated with a large number of genetic variants of melatonin receptor 1B (MTNR1B), but the results of studies involving different racial groups have been inconsistent.
MTNR1B	melatonin receptor 1B	type II diabetes mellitus	0.12	title	32434355	diabeticPathologies	The association between melatonin receptor 1B gene polymorphisms and type 2 diabetes mellitus (T2DM) in Chinese populations: a meta-analysis.
MTNR1A	melatonin receptor 1A	unipolar depression	0.03	abstract	26997408	psychosocialStress	One single nucleotide polymorphism (SNP), rs713224, located near the brain-expressed melatonin receptor (MTNR1A) gene, was associated with the somatic complaints domain of depression symptoms, with borderline genome-wide significance (p discovery = 3.82 × 10-8).
MTNR1B	melatonin receptor 1B	obesity	0.03	abstract	25060389	metabolic	Most notably, 5 SNPs from 5 genes [body mass index (BMI), hip circumference: rs3751812/FTO; fasting plasma glucose, hemoglobin A1c: rs4607517/GCK; very-low-density lipoprotein: rs10830963/MTNR1B; BMI: rs13266634/SLC30A8, and total cholesterol, low-density lipoprotein: rs7578597/THADA] were significantly associated with obesity, glycemic, and lipid phenotypes when using the multiple testing signif…
MTNR1B	melatonin receptor 1B	gestational diabetes	0.34	discuss	29340108	diabeticPathologies	The association of the T allele of rs1387153 in MTNR1B with GDM risk has also been described in several studies and meta-analyses [18, 20].
MTNR1B	melatonin receptor 1B	gestational diabetes	0.34	discuss	29340108	diabeticPathologies	On the other hand, women without the risk alleles of MTNR1B and GCK still would have been prone to GDM development if they consumed high amounts of fat in the form of sausage, presumably due to increased insulin resistance.
MTNR1B	melatonin receptor 1B	gestational diabetes	0.34	discuss	29340108	diabeticPathologies	As described above, both of the genes associated with GDM risk in this study (MTNR1B and GCK) are thought to modulate pancreatic islet beta-cell function.
MTNR1B	melatonin receptor 1B	gestational diabetes	0.34	methods	29340108	diabeticPathologies	The selection of SNPs was based on the results of recent meta-analyses confirming that variants within eight different genetic loci were associated with an increased risk of gestational diabetes: MTNR1B (rs10830963 and rs1387153), GCK (rs1799884), KCNJ11 (rs5219), IGF2BP2 (rs4402960), TCF7L2 (rs7903146), CDKAL1 (rs7754840) and IRS1 (rs1801278) [16, 17].
MTNR1B	melatonin receptor 1B	gestational diabetes	0.34	abstract	29340108	diabeticPathologies	These findings indicate that the association of sausage consumption with GDM risk can be determined based on the number of risk alleles of rs10830963 in MTNR1B and rs1799884 in GCK.
MTNR1B	melatonin receptor 1B	gestational diabetes	0.34	discuss	29340108	diabeticPathologies	Our study confirmed the association of three SNPs (rs10830963 and rs1387153 in MTNR1B and rs1799884 in GCK) with GDM risk, and identified several lifestyle parameters associated with an increased risk of GDM in Russian women.
MTNR1B	melatonin receptor 1B	gestational diabetes	0.34	discuss	29340108	diabeticPathologies	In conclusion, our results demonstrated that the association of sausage product consumption with GDM risk is determined by the number of risk alleles of rs10830963 in MTNR1B and rs1799884 in GCK.
MTNR1B	melatonin receptor 1B	gestational diabetes	0.34	abstract	29340108	diabeticPathologies	Binary logistic regression revealed an interaction effect of sausage intake and the number of risk alleles of two SNPs (rs10830963 in MTNR1B and rs1799884 in GCK) on GDM risk (P < 0.001).
MTNR1B	melatonin receptor 1B	gestational diabetes	0.34	discuss	29340108	diabeticPathologies	Indeed, polymorphisms in both genes associated with GDM in our study (MTNR1B and GCK) are known to alter insulin secretion [22, 24].
MTNR1B	melatonin receptor 1B	gestational diabetes	0.34	discuss	29340108	diabeticPathologies	The risk allele (G) of rs10830963 in MTNR1B has been associated with the highest OR for GDM in several studies of Caucasian women [18, 19].
MTNR1B	melatonin receptor 1B	gestational diabetes	0.34	intro	29340108	diabeticPathologies	In a recent study by Grotenfelt et al., genetic variation in MTNR1B was found to modify the outcome of a lifestyle intervention for pregnant women with GDM [10].
MTNR1B	melatonin receptor 1B	gestational diabetes	0.06	abstract	30912250	diabeticPathologies	Rs10830963 in melatonin receptor 1B (MTNR1B) was found to be associated with an increased risk of GDM, after adjusting for age, prepregnancy body mass index, parity, abnormal pregnancy history, and family history of diabetes (OR 1.20; 95% CI 1.05-1.36; P = 0.007).
MTNR1B	melatonin receptor 1B	Interauricular communication	0.03	abstract	20657642	cardiovascular	Here, we sequenced the melatonin receptor MTNR1A and MTNR1B, genes coding for MT1 and MT2 receptors, respectively, in a large panel of 941 individuals including 295 patients with ASD, 362 controls and 284 individuals from different ethnic backgrounds.
MTNR1B	melatonin receptor 1B	gestational diabetes	0.21	title	25132852	diabeticPathologies	MTNR1B Genetic Variability Is Associated with Gestational Diabetes in Czech Women.
MTNR1B	melatonin receptor 1B	gestational diabetes	0.21	title	25132852	diabeticPathologies	MTNR1B Genetic Variability Is Associated with Gestational Diabetes in Czech Women
MTNR1B	melatonin receptor 1B	gestational diabetes	0.21	concl	25132852	diabeticPathologies	In conclusion, our study on a Czech cohort of women confirms that allele G of rs10830963 in MTNR1B gene is associated with increased risk of developing GDM and, in nondiabetic normoglycemic subjects, with FPG levels and glucose processing during the oral glucose-tolerance test.
MTNR1A	melatonin receptor 1A	coronary artery disease	0.05	abstract	21635358	cardiovascular	To our knowledge, this is the first study to report an association between a genetic polymorphism of the melatonin receptor 1A and CAD.
MTNR1B	melatonin receptor 1B	diabetes mellitus	0.08	abstract	20398260	diabeticPathologies	MTNR1B rs10830963 was genotyped in a population-based cohort including 3,210 unrelated Chinese Hans from Beijing and Shanghai, and tested for associations with risk of type 2 diabetes, diabetes-related traits and sleep status.
MTNR1B	melatonin receptor 1B	diabetes mellitus	0.08	discuss	20398260	diabeticPathologies	Since the effect size of this variant on sleep status is largely unknown, more studies with larger sample size may be required before the conclusion that sleep duration or quality has no impact on the association between MTNR1B rs10830963 and diabetes-related traits can be drawn.
MTNR1B	melatonin receptor 1B	Interauricular communication	0.05	results	31244687	cardiovascular	In the same year, Sweden researchers (143) screened the genetic mutations of AANAT, ASMT, MTNR1A, MTNR1B, and GPR50, encoding both synthesis enzymes and the three main receptors of melatonin, in 109 patients with ASD and 188 controls.
MTNR1B	melatonin receptor 1B	obesity	0.05	results	27281091	metabolic	The T2D risk alleles of genetic variants in BCL11A, PPARG, CDKAL1, CDKN2BAS, CHCHD9, CDC123/CAMK1D, MTNR1B, and KCNQ1 were related to a decreased measurement of at least one of the obesity-related traits (body weight, BMI, WC, WHR), whereas the T2D risk alleles of genetic variants of WFS1, TP53INP1, and FTO were associated with a higher measurement.
MTNR1B	melatonin receptor 1B	prediabetes syndrome	0.04	discuss	25919927	diabeticPathologies	In fact, while the MTNR1B rs10830963 variant is associated with the risk of developing prediabetes, the effect of the G6PC2 rs560887 on the risk of prediabetes in obese youth might be negligible, but further studies in larger cohorts of obese youth are needed to confirm these findings.
MTNR1B	melatonin receptor 1B	type II diabetes mellitus	0.02	methods	26084345	diabeticPathologies	We selected five single nucleotide polymorphisms (SNPs) in circadian-related genes based on previous reports from GWAS meta-analysis (CRY2-rs11605924, MTNR1B-rs10830963), replicated candidate gene association studies (NR1D1-rs2314339), gene-environment interaction studies, or a combination of these findings (CLOCK-rs1801260, MTNR1B-rs1387153) that showed associations with type 2 diabetes, FG, and…
MTNR1B	melatonin receptor 1B	obesity	0.04	abstract	30981681	metabolic	The risk allele (G) of rs10830963 in the melatonin receptor 1 B (MTNR1B) gene presents an association with obesity.
MTNR1B	melatonin receptor 1B	diabetes mellitus	0.03	abstract	21380592	diabeticPathologies	However, the risk allele did not influence the association of sleep problems with diabetes, which was unaltered after adjustment for the MTNR1B risk allele (OR 1.69, 95% CI 1.23-2.34, p = 0.0014).
MTNR1B	melatonin receptor 1B	gestational diabetes	0.07	results	22768333	diabeticPathologies	We further analyzed the genetic association of MTNR1B variants for the risk of plasma glucose intolerance between the NGT and the abnormal groups including GIGT/ABN & GDM.
MTNR1B	melatonin receptor 1B	gestational diabetes	0.07	discuss	22768333	diabeticPathologies	Interestingly, MTNR1B rs10830963 and rs1387153 were reported to be linked to the risk of GDM in Korean women [28], as well, rs10830963 was recently found to be associated with beta-cell function in a Chinese pregnant Population [29], although both studies did not test the association of the MTNR1B variants with different gestational glucose levels and glucose intolerance.
MTNR1B	melatonin receptor 1B	Sleep Disorder	0.12	title	10696804	sleep	Genetic polymorphisms of human melatonin 1b receptor gene in circadian rhythm sleep disorders and controls.
MTNR1B	melatonin receptor 1B	Sleep Disorder	0.12	abstract	10696804	sleep	Mutational analysis was performed in the entire coding region of the human Mel1b receptor gene using genomic DNA from sleep disorder subjects.
MTNR1A	melatonin receptor 1A	depressive disorder	0.02	discuss	23521777	psychosocialStress	A NR1D1 SNP that was previously found to be associated with bipolar disorder [71], rs2314339, was significantly associated with QIDS-SR by our meta-analysis, but we have not discovered any previous replication in unipolar depression studies. FMR1, PPARGC1B, GSK3B, NPAS2, RORA, PER3, CRY1, MTNR1A and NR1D1 are circadian-related candidates for further study in relation to depression.
MTNR1B	melatonin receptor 1B	type II diabetes mellitus	0.03	abstract	21929683	diabeticPathologies	These results are in agreement with several recent genome-wide association studies, which have identified a number of single nucleotide polymorphisms in the MTNR1B gene, encoding the MT2 receptor, that were closely associated with a higher prognostic risk of developing type 2 diabetes.
MTNR1B	melatonin receptor 1B	type II diabetes mellitus	0.02	discuss	21515849	diabeticPathologies	It has not yet been investigated whether effects of MTNR1B are also more pronounced in risk alleleâcarrying adults exposed to chronically increased secretory demand and at higher risk for type 2 diabetes; for example, in the context of obesity and insulin resistance.
MTNR1B	melatonin receptor 1B	attention deficit hyperactivity disorder	0.06	abstract	21615493	psychosocialStress	Here, we sequenced all the genes of the melatonin pathway -AA-NAT, ASMT, MTNR1A, MTNR1B and GPR50 - in 321 individuals from Sweden including 101 patients with attention-deficit/hyperactivity disorder (ADHD) and 220 controls from the general population.
MTNR1B	melatonin receptor 1B	unipolar depression	0.02	discuss	19651812	psychosocialStress	Our findings of an association between SNP rs2166706 near MTNR1B and raised glucose, reduced pancreatic Î2-cell function, and increased risk of type 2 diabetes are consistent with accumulating evidence that circadian clocks play a key role in the regulation of carbohydrate and energy metabolism. Clock/Clock null mice develop hyperglycemia, and in humans sleep loss and depression are associated w…
MTNR1B	melatonin receptor 1B	type II diabetes mellitus	0.71	discuss	20200315	diabeticPathologies	This is in line with a recent study by Lyssenko et al. (4) suggesting that increased MTNR1B expression in Î2-cells may be the pathogenic mechanism by which FPG and the risk of type 2 diabetes are increased, supported by the fact that melatonin inhibits insulin secretion.
MTNR1B	melatonin receptor 1B	type II diabetes mellitus	0.71	other	20200315	diabeticPathologies	Genome-wide association (GWA) studies have shown that common variation in the melatonin receptor type 1B (MTNR1B) locus increases the level of fasting plasma glucose (FPG) and the risk of type 2 diabetes (1,2).
MTNR1B	melatonin receptor 1B	type II diabetes mellitus	0.71	other	20200315	diabeticPathologies	Thus, it has been proposed that this common MTNR1B variant increases the risk of type 2 diabetes and impaired fasting glycemia as a result of a defect of the pancreatic Î2-cells.
MTNR1B	melatonin receptor 1B	type II diabetes mellitus	0.71	discuss	20200315	diabeticPathologies	In conclusion, we find that nonsynonymous variation in MTNR1B is not a common cause of MODY or type 2 diabetes among Danes. MTNR1B 24E associates with increased body mass and decreased FPG.
MTNR1B	melatonin receptor 1B	type II diabetes mellitus	0.71	abstract	20200315	diabeticPathologies	The aims of this study were to evaluate whether nonsynonymous variants in MTNR1B associate with monogenic forms of hyperglycemia, type 2 diabetes, or related metabolic traits.
MTNR1B	melatonin receptor 1B	type II diabetes mellitus	0.71	abstract	20200315	diabeticPathologies	Nonsynonymous mutations in MTNR1B are not a common cause of MODY or type 2 diabetes among Danes. MTNR1B 24E associates with increased body mass and decreased FPG.
MTNR1B	melatonin receptor 1B	type II diabetes mellitus	0.71	abstract	20200315	diabeticPathologies	MTNR1B was sequenced in 47 probands with clinical maturity-onset diabetes of the young (MODY), in 51 probands with early-onset familial type 2 diabetes, and in 94 control individuals.
MTNR1B	melatonin receptor 1B	type II diabetes mellitus	0.71	abstract	20200315	diabeticPathologies	Common variants in the melatonin receptor type 1B (MTNR1B) locus have been shown to increase fasting plasma glucose (FPG) and the risk of type 2 diabetes.
MTNR1B	melatonin receptor 1B	type II diabetes mellitus	0.71	results	20200315	diabeticPathologies	The investigated MTNR1B nonsynonymous variants did not associate with type 2 diabetes (Table 2) and also did not after the analyses were adjusted for BMI (data not shown).
MTNR1B	melatonin receptor 1B	type II diabetes mellitus	0.71	other	20200315	diabeticPathologies	Thus, the aims of this study were to evaluate whether mutations in MTNR1B are responsible for genetically unexplained MODY subtypes (MODY-X) and to investigate the influence of nonsynonymous MTNR1B variants in relation to type 2 diabetes and related metabolic traits.
MTNR1B	melatonin receptor 1B	type II diabetes mellitus	0.71	abstract	20200315	diabeticPathologies	No mutations in MTNR1B were MODY specific, and none of the investigated MTNR1B variants associated with type 2 diabetes.
MTNR1B	melatonin receptor 1B	type II diabetes mellitus	0.71	discuss	20200315	diabeticPathologies	The putative promoter regions of MTNR1B and potential distant regulatory regions were not targeted in the present study, and these regions may therefore contain yet undiscovered functional variants of importance for the development of type 2 diabetes and related phenotypes.
MTNR1B	melatonin receptor 1B	type II diabetes mellitus	0.71	table	20200315	diabeticPathologies	MAFs of MTNR1B variants identified from sequencing of Danish probands from MODY families and families with early-onset type 2 diabetes
MTNR1B	melatonin receptor 1B	type II diabetes mellitus	0.71	table	20200315	diabeticPathologies	Danish case-control studies of type 2 diabetes for six MTNR1B variants in 3,617 case and 4,975 control individuals
MTNR1B	melatonin receptor 1B	type II diabetes mellitus	0.71	abstract	20200315	diabeticPathologies	Nonsynonymous mutations in MTNR1B are not a common cause of MODY or type 2 diabetes among Danes.
MTNR1B	melatonin receptor 1B	type II diabetes mellitus	0.71	discuss	20200315	diabeticPathologies	None of the investigated MTNR1B variants were associated with type 2 diabetes.
MTNR1B	melatonin receptor 1B	atrial heart septal defect	0.05	results	31244687	cardiovascular	In the same year, Sweden researchers (143) screened the genetic mutations of AANAT, ASMT, MTNR1A, MTNR1B, and GPR50, encoding both synthesis enzymes and the three main receptors of melatonin, in 109 patients with ASD and 188 controls.
MTNR1A	melatonin receptor 1A	depressive disorder	0.03	abstract	26997408	psychosocialStress	One single nucleotide polymorphism (SNP), rs713224, located near the brain-expressed melatonin receptor (MTNR1A) gene, was associated with the somatic complaints domain of depression symptoms, with borderline genome-wide significance (p discovery = 3.82 × 10-8).
MTNR1B	melatonin receptor 1B	obesity	0.03	abstract	30531911	metabolic	Preclinical and clinical post-GWAS evidence of frequent and rare variants of the MTNR1B locus confirmed its importance in regulating glucose homeostasis and T2DM risk with minor effects on obesity.
MTNR1A	melatonin receptor 1A	acute myocardial infarction	0.1	title	21635358	cardiovascular	A case-control study of melatonin receptor type 1A polymorphism and acute myocardial infarction in a Spanish population.
MTNR1B	melatonin receptor 1B	type II diabetes mellitus	0.04	discuss	19833888	diabeticPathologies	The DIAGRAM consortium and others recently showed that JAZF1, CDC123/CAMK1D, TSPAN8/LGR5, THADA, ADAMTS9, NOTCH2/ADAMS30, HNF1B, WFS1, MTNR1B, and possibly also DCD, VEGFA, and BCL11A should be added to the list of confirmed type 2 diabetes loci (8,14â19).
MTNR1B	melatonin receptor 1B	type II diabetes mellitus	0.04	discuss	19833888	diabeticPathologies	Recently, the melatonin receptor 1B gene has been identified as a novel type 2 diabetes and fasting plasma glucose gene (17â19).
MTNR1B	melatonin receptor 1B	gestational diabetes	0.18	abstract	26563312	diabeticPathologies	The further meta-analysis included other five studies showed that the frequency of MTNR1B rs10830963 G allele and rs1387153 T allele are higher in GDM patients.
MTNR1B	melatonin receptor 1B	gestational diabetes	0.18	title	26563312	diabeticPathologies	Relationship between melatonin receptor 1B (rs10830963 and rs1387153) with gestational diabetes mellitus: a case-control study and meta-analysis.
MTNR1B	melatonin receptor 1B	gestational diabetes	0.18	abstract	26563312	diabeticPathologies	Variants rs10830963 (C/G) and rs1387153 (C/T) in MTNR1B have been shown with an increased risk of developing type 2 diabetes and gestational diabetes mellitus.
MTNR1B	melatonin receptor 1B	gestational diabetes	0.18	abstract	26563312	diabeticPathologies	A meta-analysis was performed to prove the relationship between melatonin receptor 1B (rs10830963 and rs1387153) with GDM.
MTNR1B	melatonin receptor 1B	type II diabetes mellitus	0.03	abstract	24906951	diabeticPathologies	Variants in the KCNQ1 (rs2237895, p = 0.0012), HHEX (rs1111875, p = 0.0024 in Finns) and MTNR1B (rs10830963, p = 0.0039) loci showed the strongest association in patients with low GADA, supporting the hypothesis that the disease in these patients is more like type 2 diabetes.
MTNR1B	melatonin receptor 1B	type II diabetes mellitus	0.09	discuss	22984506	diabeticPathologies	We have recently shown that among type 2 diabetes-associated loci, risk alleles at MTNR1B, GCK and SLC30A8 confer a stronger rate of progression from normoglycemia to IFG than from IFG to type 2 diabetes [13].
MTNR1B	melatonin receptor 1B	type II diabetes mellitus	0.09	discuss	22984506	diabeticPathologies	Because MTNR1B does increase risk of type 2 diabetes [8], this pattern of sustained deterioration suggests that identifying these individuals early in their glycemic progression may be beneficial in prevention efforts.
MTNR1B	melatonin receptor 1B	type II diabetes mellitus	0.09	intro	22984506	diabeticPathologies	Of these loci, only GCK, MTNR1B, DGKB, GCKR, ADCY5 and PROX1 (besides TCF7L2 and SLC30A8) were associated with type 2 diabetes at genome-wide significance levels, with several others (but not all) showing a consistent trend but not meeting the same stringent statistical threshold.
MTNR1B	melatonin receptor 1B	type II diabetes mellitus	0.09	intro	22984506	diabeticPathologies	These efforts confirmed the GCK, G6PC2 and MTNR1B associations, and uncovered associations of fasting glucose with single nucleotide polymorphisms (SNPs) in or near DGKB, GCKR, ADCY5, MADD, CRY2, ADRA2A, FADS1, PROX1, SLC2A2, GLIS3, C2CD4B and the type 2 diabetes genes TCF7L2 and SLC30A8.
MTNR1B	melatonin receptor 1B	type II diabetes mellitus	0.09	intro	22984506	diabeticPathologies	Finally, we have recently shown that different genetic variants influence type 2 diabetes risk at distinct stages of the normoglycemia to IFG to type 2 diabetes progression, with MTNR1B and GCK exerting their effects preferentially in the normoglycemia to IFG transition [13].
MTNR1B	melatonin receptor 1B	insulin resistance	0.02	discuss	25919927	diabeticPathologies	Moreover, consistent with previous studies (22, 28, 29, 30) herein we observed that subjects carrying the MTNR1B rs10830963 minor allele tend to have a lower Î¦d, which is a measure of the dynamic beta cell responsivity, whose impairment is a key feature of IFG, along with hepatic insulin resistance (6).
MTNR1B	melatonin receptor 1B	insomnia	0.02	abstract	21526376	sleep	In this study, we investigated whether single nucleotide polymorphisms (SNPs) in the promoter region of the melatonin receptor genes (MTNR1A and MTNR1B) were associated with schizophrenia and with sleep problems such as insomnia and hypersomnia in schizophrenia patients.
MTNR1B	melatonin receptor 1B	type II diabetes mellitus	0.02	discuss	28396702	diabeticPathologies	Interestingly, several polymorphisms in the MTNR1B gene are associated with type 2 diabetes, fasting glucose concentration, and insulin secretion [97â99]. GRIN2A encodes for a NMDA glutamate receptor subunit.
MTNR1B	melatonin receptor 1B	type II diabetes mellitus	0.03	abstract	28040731	diabeticPathologies	Analyzing data from 113 203 non-diabetic UK Biobank participants, we observed three (near TCF7L2, CDKN2AB and CDKAL1) overestimated (body mass index (BMI) decreasing) and one (near MTNR1B) underestimated (BMI increasing) associations among 11 type 2 diabetes risk alleles (at P < 0.05).
MTNR1B	melatonin receptor 1B	type II diabetes mellitus	0.04	abstract	29207116	diabeticPathologies	Genome‐wide association studies indicate that melatonin receptor 1B (MTNR1B) single nucleotide polymorphisms are tightly associated with type 2 diabetes mellitus (T2DM).
MTNR1B	melatonin receptor 1B	type II diabetes mellitus	0.03	other	20886378	diabeticPathologies	Although variants in MTNR1B show the expected relationship between effects on fasting glucose, type 2 diabetes, and pancreatic Î2-cell function, a variant in the G6PC2 locus surprisingly shows association with elevated fasting glucose, decreased risk of type 2 diabetes [16, 63], increased risk of impaired fasting glycemia, [65] and increased Î2-cell function after both oral and intravenous gluc…
MTNR1B	melatonin receptor 1B	type II diabetes mellitus	0.03	other	20886378	diabeticPathologies	Initial and subsequent studies have implicated variants in MTNR1B in the risk of type 2 diabetes and decreased insulin release after both oral and intravenous glucose stimulation, thereby seemingly acting independent of the incretin hormones [27â¢â¢, 64].
MTNR1B	melatonin receptor 1B	gestational diabetes	0.03	abstract	32114639	diabeticPathologies	We have screened 23 SNPs and further filtered six SNPs that were significantly associated with the risk of GDM: four risk SNPs (MTNR1B: rs10830963, rs1387153, rs2166706; MC4R: rs2229616) and two protective SNPs (MTNR1B: rs1447352 and rs4753426).
MTNR1B	melatonin receptor 1B	Sleep Disorder	0.02	intro	19088850	sleep	As certain sleep disorders, such as obstructive sleep apnea, result from obesity and are associated with insulin resistance [24]; [25], MTNR1B could represent a new interesting candidate gene linking sleep disorders with type 2 diabetes.
MTNR1B	melatonin receptor 1B	type II diabetes mellitus	0.03	abstract	23015324	diabeticPathologies	Several recent genetic studies have pointed out that a common variant in the gene that encodes the melatonin receptor 2 (MTNR1B) is associated with impaired glucose homeostasis, reduced insulin secretion, and an increased risk of developing type 2 diabetes.
MTNR1B	melatonin receptor 1B	type II diabetes mellitus	0.02	discuss	20858683	diabeticPathologies	Two of them (GCK and MTNR1B) were also associated with type 2 diabetes (19).
MTNR1B	melatonin receptor 1B	diabetes mellitus	0.02	discuss	29156748	diabeticPathologies	It has been demonstrated that MTNR1B gene polymorphisms are associated with features of metabolic syndrome, including diabetes [21â24].
MTNR1B	melatonin receptor 1B	heart failure	0.03	abstract	29452776	cardiovascular	Corresponding implicated genes, such as TNNI3K, ErbB3, MKL2, MTNR1B and PRKD1, may explain the associations between reproductive factors and heart failure.
MTNR1B	melatonin receptor 1B	insulin resistance	0.06	discuss	19088850	diabeticPathologies	In the present study, we assessed the impact of common genetic variation within the novel type 2 diabetes risk gene MTNR1B on the pathogenesis of obesity and the prediabetic phenotypes insulin resistance and Î2-cell dysfunction.
MTNR1B	melatonin receptor 1B	insulin resistance	0.06	abstract	19088850	diabeticPathologies	Using our thoroughly phenotyped cohort of subjects at an increased risk for type 2 diabetes, we assessed the association of common genetic variation within the MTNR1B locus with obesity and prediabetes traits, namely impaired insulin secretion and insulin resistance.
MTNR1B	melatonin receptor 1B	insulin resistance	0.06	intro	19088850	diabeticPathologies	Since MTNR1B's role in the pathogenesis of human obesity and human prediabetic phenotypes, such as insulin resistance and Î2-cell dysfunction, was not yet assessed, it was the aim of the present study to analyse, using a HapMap approach, the association of common genetic variation (minor allele frequency, MAF>0.05) within the MTNR1B locus with state-of-the art measures of obesity, glucose tolera…
MTNR1B	melatonin receptor 1B	diabetes mellitus	0.1	title	23015324	diabeticPathologies	Circadian rhythms and diabetes: the MTNR1B story?
MTNR1A	melatonin receptor 1A	atrial heart septal defect	0.05	results	26206688	cardiovascular	The critical region for ASD phenotype, containing MTNR1A, FAT1, and F11 at 4q35.2 [18], is identical to that in our patient.
MTNR1B	melatonin receptor 1B	mood disorder	0.02	intro	31798479	psychosocialStress	Furthermore, a number of cardiometabolic disease risk genes, among them those encoding for apolipoprotein E, whose Îμ4-allele markedly increases the risk for Alzheimerâs dementia (AD) (13), transcription factor cAMP response element-binding protein (CREB), neuroplasticity marker brain-derived neurotrophic factor (BDNF), melatonin receptor 1B (MTNR1B), and proopiomelanocortin (POMC) (11), are …
MTNR1B	melatonin receptor 1B	diabetic maculopathy	0.1	results	27468700	diabeticPathologies	Of the 6 loci, Insulin-like growth factor 2 mRNA-binding protein 2 (IGF2BP2), Melatonin receptor 1B (MTNR1B), Transcription factor 7-like 2 (TCF7L2) are involved in insulin secretion192021; Insulin receptor substrate 1 (IRS1) and Peroxisome proliferator-activated receptor gamma (PPARG) are involved in insulin resistance2223; while Tumor necrosis factor alpha (TNF-Î±) is involved in inflammation …
MTNR1B	melatonin receptor 1B	gestational diabetes	0.34	other	32373162	diabeticPathologies	This indicates substantially higher MTNR1B rs10830963 associated genetic effect sizes when GDM compared to T2DM development and therefore suggests additional pregnancy specific factors.
MTNR1B	melatonin receptor 1B	gestational diabetes	0.34	other	32373162	diabeticPathologies	Association of MTNR1B rs10830963 Gene Variant and Prevention and Therapy of GDM
MTNR1B	melatonin receptor 1B	gestational diabetes	0.34	discuss	32373162	diabeticPathologies	AIT need in GDM might still be a complex trait from the genetic point, however we think thatâunlike T2DM developmentâthis genetic complexity could be characterized by a gene variant with the major effect (MTNR1B rs10830963) in populations where it occurs with high enough MAF (such as European, Asian and Middle-Eastern origins).
MTNR1B	melatonin receptor 1B	gestational diabetes	0.34	other	32373162	diabeticPathologies	Provided that the observation is approached reversely, from the point of genetic associations to the complications in populations with high enough proportion of undiagnosed/untreated GDM patients (ânatural disease courseâ) then we shouldâin theoryâarrive back to the MTNR1B rs10830963 variant.
MTNR1B	melatonin receptor 1B	gestational diabetes	0.34	discuss	32373162	diabeticPathologies	Therefore we may not only hypothesize that the precision medicine approach (employing the MTNR1B rs10830963 gene variant) in predicting the AIT need in a narrow subpopulation of patients already diagnosed with GDM might result in better and earlier identification of patients who would require antenatal insulin therapy (Firneisz et al., 2018), but alsoâconsistently with the findings of the mate…
MTNR1B	melatonin receptor 1B	gestational diabetes	0.34	discuss	32373162	diabeticPathologies	The proportion of MTNR1B rs10830963 risk G allele carriers reached/exceeded the 50% in the populations reported on Figure 1 that might indicate a rationale for population based screening programs of high risk GDM pregnancies in these regions.
MTNR1B	melatonin receptor 1B	gestational diabetes	0.34	title	32373162	diabeticPathologies	Identification and Potential Clinical Utility of the MTNR1B rs10830963 Core Gene Variant Associated to Endophenotypes in Gestational Diabetes Mellitus.
MTNR1B	melatonin receptor 1B	gestational diabetes	0.34	other	32373162	diabeticPathologies	The MTNR1B rs10830963 associated effects on non-autoimmune diabetes mellitus (DM) traits are discussed as an example, more specifically the differences in the genetic effect sizes for T2DM development and GDM development/therapy.
MTNR1B	melatonin receptor 1B	gestational diabetes	0.34	other	32373162	diabeticPathologies	We should hypothesize that this birth weight increasing genetic effect also occurs when the neonatal outcome is expressed in birth weight percentiles and therefore the maternal MTNR1B rs10830963 might be associated with higher occurrence of large for gestational age (LGA) one of the most known GDM complications.
MTNR1B	melatonin receptor 1B	gestational diabetes	0.34	other	32373162	diabeticPathologies	The Potential Significance of MTNR1B rs10830963 in GDM Complications
MTNR1B	melatonin receptor 1B	gestational diabetes	0.34	other	32373162	diabeticPathologies	In addition, the difference in age ranges of the study participants in T2DM GWAS (35â70 years of age) vs. GDM genetic association studies (substantially younger, reproductive age) might also contribute to the attenuated MTNR1B rs10830963 associated genetic effect sizes reported for T2DM compared to GDM development.
MTNR1B	melatonin receptor 1B	gestational diabetes	0.34	title	32373162	diabeticPathologies	Identification and Potential Clinical Utility of the MTNR1B rs10830963 Core Gene Variant Associated to Endophenotypes in Gestational Diabetes Mellitus
MTNR1B	melatonin receptor 1B	gestational diabetes	0.34	other	32373162	diabeticPathologies	In addition the MTNR1B rs10830963 variant is reported to augment the effect of lifestyle risk factors and dietary habits (in particular sausage consumption) on GDM development (Popova et al., 2017).
MTNR1B	melatonin receptor 1B	gestational diabetes	0.19	other	32109292	diabeticPathologies	In the recent study, according to 14 reported research data on the association between a functional polymorphism rs10830963 in MTNR1B gene and the risk of gestational diabetes mellitus, we performed a meta-analysis by using Stata software, version 12.0 (Stata Corp LP, College Station, TX, U.S.A.) [3,4].
MTNR1B	melatonin receptor 1B	gestational diabetes	0.19	table	32109292	diabeticPathologies	FPRP analysis for the significant associations of the MTNR1B rs10830963 C>G polymorphism and GDM risk
MTNR1B	melatonin receptor 1B	gestational diabetes	0.19	other	32109292	diabeticPathologies	Meta-analysis of the MTNR1B rs10830963 polymorphism on GDM risk
MTNR1B	melatonin receptor 1B	gestational diabetes	0.19	title	32109292	diabeticPathologies	Reply to Comments on 'A functional polymorphism rs10830963 in melatonin receptor 1B associated with the risk of gestational diabetes mellitus'.
MTNR1B	melatonin receptor 1B	gestational diabetes	0.19	abstract	32109292	diabeticPathologies	Th authors of 'A functional polymorphism rs10830963 in melatonin receptor 1B associated with the risk of gestational diabetes mellitus' (Bioscience Reports (2019) 39, 12) have written a reply in response to the correspondence piece by Rosta et al. (Bioscience Reports (2020) 40, 2).
MTNR1B	melatonin receptor 1B	diabetes mellitus	0.06	abstract	22984506	diabeticPathologies	We genotyped previously reported polymorphisms (or their proxies) in/near G6PC2, MTNR1B, GCK, DGKB, GCKR, ADCY5, MADD, CRY2, ADRA2A, FADS1, PROX1, SLC2A2, GLIS3, C2CD4B, IGF1, and IRS1 in 3,548 Diabetes Prevention Program participants.
MTNR1B	melatonin receptor 1B	type II diabetes mellitus	0.02	discuss	23251491	diabeticPathologies	When the known T2D susceptibility genes represented on the array were specifically evaluated, we found that ADCY5, CAV1, CIDEC, CDKN2A, CDKN2B, DUSP9, HNF4A, IDE, IRS1, KCNQ1, MTNR1B, TSPAN8 and WFS1 had at least one CpG site differentially methylated between type 2 diabetic and non-diabetic twins in SAT.
MTNR1B	melatonin receptor 1B	obesity	0.06	abstract	24959828	metabolic	The associations of 23 SNPs located within 17 candidate genes (MTHFR, PPARγ, LPL, INSIG, TCF7L2, FTO, KCNJ11, JAZF1, CDKN2A/B, ADIPOQ, WFS1, CDKAL1, IGF2BP2, KCNQ1, MTNR1B, IRS1, ACE) with overweight and obesity, diabetes, metabolic phenotypes, and MetS were examined in both studies.
MTNR1B	melatonin receptor 1B	obesity	0.06	abstract	24959828	metabolic	The associations of 23 SNPs located within 17 candidate genes (MTHFR, PPARÎ3, LPL, INSIG, TCF7L2, FTO, KCNJ11, JAZF1, CDKN2A/B, ADIPOQ, WFS1, CDKAL1, IGF2BP2, KCNQ1, MTNR1B, IRS1, ACE) with overweight and obesity, diabetes, metabolic phenotypes, and MetS were examined in both studies.
MTNR1B	melatonin receptor 1B	insomnia	0.05	results	25395965	sleep	In the DSPS-case-control sample, partial correlations for MTNR1B rs10830962, CRY2 rs11605924, RORA rs12443044, NFIL3 rs2482705, and RORC rs3828057 associations with the DSPS phenotype were 0.124, -0.126, 0.139, -0.205 and -0.115 (NS), respectively.
MTNR1A	melatonin receptor 1A	gestational diabetes	0.16	title	28084098	diabeticPathologies	MTNR1A and MTNR1B gene polymorphisms in women with gestational diabetes.
MTNR1A	melatonin receptor 1A	gestational diabetes	0.16	abstract	28084098	diabeticPathologies	In this study, we examined the association between MTNR1A (rs2119882) and MTNR1B (rs10830963, rs4753426) gene polymorphisms and the risk of GDM.
MTNR1A	melatonin receptor 1A	gestational diabetes	0.16	abstract	28084098	diabeticPathologies	There were no statistically significant differences in the distribution of MTNR1A rs2119882 and MTNR1B rs4753426 genotypes and alleles between women with GDM and healthy pregnant women.
MTNR1B	melatonin receptor 1B	Glucose intolerance	0.3	results	22768333	diabeticPathologies	We further analyzed the genetic association of MTNR1B variants for the risk of plasma glucose intolerance between the NGT and the abnormal groups including GIGT/ABN & GDM.
MTNR1B	melatonin receptor 1B	Glucose intolerance	0.3	discuss	22768333	diabeticPathologies	Interestingly, MTNR1B rs10830963 and rs1387153 were reported to be linked to the risk of GDM in Korean women [28], as well, rs10830963 was recently found to be associated with beta-cell function in a Chinese pregnant Population [29], although both studies did not test the association of the MTNR1B variants with different gestational glucose levels and glucose intolerance.
MTNR1B	melatonin receptor 1B	Glucose intolerance	0.3	discuss	22768333	diabeticPathologies	In summary, our data suggests that the genetic variants within MTNR1B gene are associated with gestational glucose levels and gestational glucose intolerance.
MTNR1B	melatonin receptor 1B	Glucose intolerance	0.3	intro	22768333	diabeticPathologies	Since glucose intolerance in the general population and in pregnant women share a common pathophysiological background and women with glucose intolerance during pregnancy have a higher prevalence of type 2 diabetes after pregnancy, we hypothesize that the MTNR1B genetic predisposition of gestational glucose metabolism is similar to that of the general non-pregnant population.
MTNR1B	melatonin receptor 1B	Glucose intolerance	0.3	results	22768333	diabeticPathologies	Association between MTNR1B variants and gestational glucose intolerance
MTNR1B	melatonin receptor 1B	Glucose intolerance	0.3	title	22768333	diabeticPathologies	Association of genetic variants of melatonin receptor 1B with gestational plasma glucose level and risk of glucose intolerance in pregnant Chinese women.
MTNR1B	melatonin receptor 1B	Glucose intolerance	0.3	abstract	22768333	diabeticPathologies	The alleles were also shown to be associated with gestational glucose intolerance with odds ratios (OR) of 1.64 (pâ=â8.03Ã10â11), 1.43 (pâ=â1.94Ã10â6), 1.38 (pâ=â1.63Ã10â5) and 1.24 (pâ=â0.007), respectively. MTNR1B rs1387153, rs2166706 were shown to be associated with gestational FPG levels (pâ=â0.04).
MTNR1B	melatonin receptor 1B	type II diabetes mellitus	0.1	title	29691896	diabeticPathologies	Genome-wide interaction with the insulin secretion locus MTNR1B reveals CMIP as a novel type 2 diabetes susceptibility gene in African Americans.
MTNR1B	melatonin receptor 1B	gestational diabetes	0.08	abstract	23761423	diabeticPathologies	Risk variants rs10830963 and rs1387153 of MTNR1B were significantly associated with GDM (odds ratio (OR)=1.62 (95% CI 1.34-1.96), P=4.5 × 10−7 and 1.38 (1.14-1.66), P=7.6 × 10−4 respectively).
MTNR1B	melatonin receptor 1B	gestational diabetes	0.08	abstract	23761423	diabeticPathologies	Our findings also provide further evidence that risk variants of MTNR1B are associated with GDM by increasing fasting plasma glucose and decreasing insulin secretion.
MTNR1B	melatonin receptor 1B	diabetes mellitus	0.03	abstract	28455106	diabeticPathologies	The discovery of melatonin receptor MTNR1B as a diabetes risk gene provides evidence for a role of physiological levels of melatonin in glucose control.
MTNR1B	melatonin receptor 1B	gestational diabetes	0.75	abstract	31580701	diabeticPathologies	Genome-wide association studies and meta-analyses have found that the single nucleotide polymorphisms (SNPs) rs1387153 and rs10830963 of the melatonin receptor 1B ( MTNR1B) gene are associated with GDM.
MTNR1B	melatonin receptor 1B	gestational diabetes	0.75	intro	31580701	diabeticPathologies	The human genome project discovered MTNR1B gene SNPs, including rs1387153 (chr11:92940662) and rs10830963 (chr11:92975544), that were associated with an increased risk of diabetes development.19 The prevalence of GDM in Saudi women is 18.7%,20 and the major factors contributing to the risk of GDM in this population are a lack of exercise and poor dietary control; the prevalence of obesity in Saud…
MTNR1B	melatonin receptor 1B	gestational diabetes	0.75	abstract	31580701	diabeticPathologies	Genome-wide association studies and meta-analyses have found that the single nucleotide polymorphisms (SNPs) rs1387153 and rs10830963 of the melatonin receptor 1B (MTNR1B) gene are associated with GDM.
MTNR1B	melatonin receptor 1B	gestational diabetes	0.75	discuss	31580701	diabeticPathologies	The OR values of the associations between the MTNR1B rs1387153 and rs10830963 gene variants and GDM development exceeded 1.5-fold and therefore are higher than typically reported for diseases with complex genetic background.
MTNR1B	melatonin receptor 1B	gestational diabetes	0.75	intro	31580701	diabeticPathologies	Therefore, our study aimed to assess the association of the MTNR1B polymorphisms rs1387153 and rs10830963as identified by GWAS and meta-analysis, with GDM in Saudi women, using a case-control study design.
MTNR1B	melatonin receptor 1B	gestational diabetes	0.75	discuss	31580701	diabeticPathologies	However, rs1447352 was not associated with either glucose levels or glucose tolerance;53 all meta-analyses have indicated a positive association.14,15,28,51 So far, all genetic case-control studies have identified positive associations between MTNR1B gene polymorphisms and GDM12,14,15,24-27,46-48 The prevalence of GDM in Asian countries is now higher than that in other countries.
MTNR1B	melatonin receptor 1B	gestational diabetes	0.75	results	31580701	diabeticPathologies	The genotype and allele frequencies of the MTNR1B gene polymorphisms in the women with GDM and healthy controls are presented in Table 3.
MTNR1B	melatonin receptor 1B	gestational diabetes	0.75	discuss	31580701	diabeticPathologies	The higher genetic effect sizes for GDM development suggest pregnancy specific factors related to the MTNR1B risk genotypes.
MTNR1B	melatonin receptor 1B	gestational diabetes	0.75	abstract	31580701	diabeticPathologies	The association of MTNR1B gene (rs1387153 and rs10830963 polymorphisms) with GDM and with biochemical parameters related to GDM.
MTNR1B	melatonin receptor 1B	gestational diabetes	0.75	abstract	31580701	diabeticPathologies	These effect sizes for GDM suggest pregnancy-specific factors related to the MTNR1B risk genotypes.
MTNR1B	melatonin receptor 1B	gestational diabetes	0.75	title	31580701	diabeticPathologies	MTNR1B genetic polymorphisms as risk factors for gestational diabetes mellitus: a case-control study in a single tertiary care center
MTNR1B	melatonin receptor 1B	gestational diabetes	0.75	discuss	31580701	diabeticPathologies	Finally, they provide new insights into gene-disease associations.33 GWAS and meta-analyses have provided extensive support for genetic variants at the MTNR1B locus associated with fasting glucose,34-39 insulin secretion,40,41 and type 2 diabetes.13,42-45 A similar genetic association was confirmed by our results for both GDM and type 2 diabetes.
MTNR1B	melatonin receptor 1B	gestational diabetes	0.75	title	31580701	diabeticPathologies	MTNR1B genetic polymorphisms as risk factors for gestational diabetes mellitus: a case-control study in a single tertiary care center.
MTNR1B	melatonin receptor 1B	gestational diabetes	0.75	intro	31580701	diabeticPathologies	Abnormal MTNR1B variants and SNPs can contribute to the pathogenesis of GDM through this pathway.
MTNR1B	melatonin receptor 1B	gestational diabetes	0.75	abstract	31580701	diabeticPathologies	No studies on the MTNR1B gene effect on GDM have been performed in Saudis, other Arabs, or other Middle Eastern populations.
MTNR1B	melatonin receptor 1B	gestational diabetes	0.75	intro	31580701	diabeticPathologies	Of those genes that are consistently identified by different genetic screening approaches, melatonin receptor 1B (MTNR1B) (600804 OMIM) is associated with both GDM and type 2 diabetes.12-16 MTNR1B maps to chromosome 11q21-q22 comprise 2 exons and 1 intron and encodes the MT2 protein, a 362-amino acid melatonin receptor. MTNR1B is strongly expressed in the brain, retina, and Î2-cells, and MT2 reg…
MTNR1B	melatonin receptor 1B	gestational diabetes	0.75	discuss	31580701	diabeticPathologies	In this case-control study of Saudi women with GDM and healthy controls, we investigated the associations of the MTNR1B polymorphisms rs1387153 and rs10830963.
MTNR1B	melatonin receptor 1B	gestational diabetes	0.75	intro	31580701	diabeticPathologies	Of those genes that are consistently identified by different genetic screening approaches, melatonin receptor 1B (MTNR1B) (600804 OMIM) is associated with both GDM and type 2 diabetes.12-16 MTNR1B maps to chromosome 11q21-q22 comprise 2 exons and 1 intron and encodes the MT2 protein, a 362-amino acid melatonin receptor. MTNR1B is strongly expressed in the brain, retina, and Î2-cells, and MT2 reg…
MTNR1B	melatonin receptor 1B	type II diabetes mellitus	0.02	discuss	28737528	diabeticPathologies	The reported risk alleles of genetic variants rs10830963 in MTNR1B and rs10923931 in NOTCH2 were associated with diabetes mellitus type 2-related traits in GWA studies (P<5Ã10â8) (Zeggini et al., 2008; Prokopenko et al., 2009).
MTNR1B	melatonin receptor 1B	type II diabetes mellitus	0.36	abstract	19651812	diabeticPathologies	Common genetic variation near MTNR1B influences blood glucose and risk of type 2 diabetes in Indian Asians.
MTNR1B	melatonin receptor 1B	type II diabetes mellitus	0.36	discuss	19651812	diabeticPathologies	Our findings of an association between SNP rs2166706 near MTNR1B and raised glucose, reduced pancreatic Î2-cell function, and increased risk of type 2 diabetes are consistent with accumulating evidence that circadian clocks play a key role in the regulation of carbohydrate and energy metabolism. Clock/Clock null mice develop hyperglycemia, and in humans sleep loss and depression are associated w…
MTNR1B	melatonin receptor 1B	type II diabetes mellitus	0.36	discuss	19651812	diabeticPathologies	Although further functional studies will be required to clarify the contribution of peripheral and central melatonin signaling pathways to glucose metabolism and type 2 diabetes, our observations suggest that MTNR1B signaling may be a therapeutic target for the development of agents to improve glucose regulation and to prevent or treat type 2 diabetes.
MTNR1B	melatonin receptor 1B	type II diabetes mellitus	0.36	title	19651812	diabeticPathologies	Common genetic variation near melatonin receptor MTNR1B contributes to raised plasma glucose and increased risk of type 2 diabetes among Indian Asians and European Caucasians.
MTNR1B	melatonin receptor 1B	type II diabetes mellitus	0.36	discuss	19651812	diabeticPathologies	We have identified and replicated an association of SNP rs2166706 near MTNR1B with plasma glucose levels and show that rs2166706 is also associated with increased risk of type 2 diabetes among Indian Asians.
MTNR1B	melatonin receptor 1B	type II diabetes mellitus	0.36	discuss	19651812	diabeticPathologies	The 21% of Indian Asians homozygous for the G allele of rs2166706 of MTNR1B have â1⁄40.1 mmol/l higher fasting glucose levels and â1⁄445% higher odds of type 2 diabetes compared with people with AA genotype.
MTNR1B	melatonin receptor 1B	type II diabetes mellitus	0.36	title	19651812	diabeticPathologies	Common Genetic Variation Near Melatonin Receptor MTNR1B Contributes to Raised Plasma Glucose and Increased Risk of Type 2 Diabetes Among Indian Asians and European Caucasians
MTNR1B	melatonin receptor 1B	diabetes mellitus	0.06	abstract	24959828	diabeticPathologies	The associations of 23 SNPs located within 17 candidate genes (MTHFR, PPARγ, LPL, INSIG, TCF7L2, FTO, KCNJ11, JAZF1, CDKN2A/B, ADIPOQ, WFS1, CDKAL1, IGF2BP2, KCNQ1, MTNR1B, IRS1, ACE) with overweight and obesity, diabetes, metabolic phenotypes, and MetS were examined in both studies.
MTNR1B	melatonin receptor 1B	diabetes mellitus	0.06	abstract	24959828	diabeticPathologies	The associations of 23 SNPs located within 17 candidate genes (MTHFR, PPARÎ3, LPL, INSIG, TCF7L2, FTO, KCNJ11, JAZF1, CDKN2A/B, ADIPOQ, WFS1, CDKAL1, IGF2BP2, KCNQ1, MTNR1B, IRS1, ACE) with overweight and obesity, diabetes, metabolic phenotypes, and MetS were examined in both studies.
MTNR1B	melatonin receptor 1B	gestational diabetes	0.72	table	21658282	diabeticPathologies	MTNR1B haplotypes' genotype distribution, means and standard deviations of various phenotypes for GDM
MTNR1B	melatonin receptor 1B	gestational diabetes	0.72	title	21658282	diabeticPathologies	Melatonin receptor 1 B polymorphisms associated with the risk of gestational diabetes mellitus.
MTNR1B	melatonin receptor 1B	gestational diabetes	0.72	results	21658282	diabeticPathologies	We first performed association analyses of the two genetic polymorphisms in GDM and non-GDM subjects to determine whether these polymorphisms were associated with a higher risk of developing GDM, which were previously found to be associated with T2DM (rs1387153 and rs10830963 on MTNR1B), with the risk of GDM (Table 2).
MTNR1B	melatonin receptor 1B	gestational diabetes	0.72	discuss	21658282	diabeticPathologies	Although both SNPs showed associations with GDM and FPG, our results suggested that the two genetic variants of MTNR1B were stronger risk factors for GDM in Korean population compared to the previous results for T2DM in European population (OR (95% CI) = 1.44 (1.17-1.78) for rs1387153 in dominant inheritance model and 1.46 (1.18 - 1.81) for rs10830963 in the present study and OR = 1.15 (1.08-1.22…
MTNR1B	melatonin receptor 1B	gestational diabetes	0.72	intro	21658282	diabeticPathologies	Since GDM shares many clinical features with T2DM, there is a high possibility that MTNR1B is associated with predisposition of GDM.
MTNR1B	melatonin receptor 1B	gestational diabetes	0.72	intro	21658282	diabeticPathologies	Therefore, we conducted an association study between two polymorphisms of MTNR1B, which were previously associated with T2DM, using 928 GDM patients and 990 controls.
MTNR1B	melatonin receptor 1B	gestational diabetes	0.72	abstract	21658282	diabeticPathologies	There have been studies that found associations between genetic variants of other genes and GDM, this is the first study that found significant associations between SNPs of MTNR1B and GDM.
MTNR1B	melatonin receptor 1B	gestational diabetes	0.72	concl	21658282	diabeticPathologies	The present study showed that two MTNR1B polymorphisms were associated with increased risk for GDM in Korean female population.
MTNR1B	melatonin receptor 1B	gestational diabetes	0.72	intro	21658282	diabeticPathologies	In addition, we also examined the possible association between the two SNPs of MTNR1B and clinical phenotypes related to GDM, such as insulin sensitivity and beta-cell function.
MTNR1B	melatonin receptor 1B	gestational diabetes	0.72	title	21658282	diabeticPathologies	Melatonin receptor 1 B polymorphisms associated with the risk of gestational diabetes mellitus
MTNR1B	melatonin receptor 1B	gestational diabetes	0.72	discuss	21658282	diabeticPathologies	However, there had yet to be a study that looked into the association between the polymorphisms of MTNR1B and GDM, and our study confirmed the relations between the two.
MTNR1B	melatonin receptor 1B	gestational diabetes	0.72	discuss	21658282	diabeticPathologies	Previously, there have been a few cases where a gene associated with T2DM was not associated with GDM at all [20], or showed different effect sizes [21,22], and our results suggest that MTNR1B affects T2DM and GDM in varying degrees as well.
MTNR1B	melatonin receptor 1B	gestational diabetes	0.72	abstract	21658282	diabeticPathologies	Since T2DM and gestational diabetes mellitus (GDM) share similar characteristics, we suspected that the two genetic polymorphisms in MTNR1B may be associated with GDM, and conducted association studies between the polymorphisms and the disease.
MTNR1B	melatonin receptor 1B	gestational diabetes	0.72	table	21658282	diabeticPathologies	Allele and genotype distributions of MTNR1B polymorphisms in GDM and control subjects
MTNR1B	melatonin receptor 1B	gestational diabetes	0.72	intro	21658282	diabeticPathologies	To date, several studies have shown the association between MTNR1B and T2DM [6,11], but there has yet to be a study which looked into the association between MTNR1B and GDM.
MTNR1A	melatonin receptor 1A	schizophrenia	0.43	title	21526376	psychosocialStress	Association of polymorphism in the promoter of the melatonin receptor 1A gene with schizophrenia and with insomnia symptoms in schizophrenia patients.
MTNR1A	melatonin receptor 1A	schizophrenia	0.43	abstract	21526376	psychosocialStress	We found that rs2119882 of MTNR1A was associated with schizophrenia in recessive model [CC vs. TT/TC, p = 0.013, odds ratio (OR) = 1.69, 95% confidence interval (CI) = 1.12-2.55].
MTNR1A	melatonin receptor 1A	schizophrenia	0.43	abstract	21526376	psychosocialStress	Our results suggest that MTNR1A may be a susceptibility gene for schizophrenia and may be associated with insomnia symptoms exhibited in schizophrenia patients.
MTNR1A	melatonin receptor 1A	schizophrenia	0.43	abstract	21526376	psychosocialStress	Interestingly, in an analysis of clinical phenotypes, we found that rs2119882 of MTNR1A was also associated with insomnia symptoms of schizophrenia (recessive model, p = 0.010, OR = 2.24, 95% CI = 1.21-4.14), but not with hypersomnia symptoms as determined using the Operational Criteria checklist.
MTNR1A	melatonin receptor 1A	schizophrenia	0.43	abstract	21526376	psychosocialStress	We genotyped two promoter SNPs [rs2119882 (-184T/C) of MTNR1A and rs4753426 (-1193C/T) of MTNR1B] using direct sequencing in 289 schizophrenia patients and 505 control subjects.
MTNR1A	melatonin receptor 1A	schizophrenia	0.43	abstract	21526376	psychosocialStress	In this study, we investigated whether single nucleotide polymorphisms (SNPs) in the promoter region of the melatonin receptor genes (MTNR1A and MTNR1B) were associated with schizophrenia and with sleep problems such as insomnia and hypersomnia in schizophrenia patients.
MTNR1B	melatonin receptor 1B	gestational diabetes	0.26	abstract	31884106	diabeticPathologies	This study aimed to investigate the roles of adiponectin (ADIPOQ) rs266729 and melatonin receptor 1B (MTNR1B) rs10830963 polymorphisms in patients with gestational diabetes mellitus (GDM).
MTNR1B	melatonin receptor 1B	gestational diabetes	0.26	abstract	31884106	diabeticPathologies	The data demonstrated that the correlation between MTNR1B rs10830963 and GDM susceptibility is significant in Asian (allele: G vs. C, OR = 1.236, 95%CI: 1.109-1.378, P < 0.001 dominant: GG+CG vs. CC, OR = 1.285, 95%CI: 1.135-1.455, P < 0.001 recessive: GG vs. CC+CG, OR = 1.884, 95%CI: 1.307-2.716, P = 0.001 homozygote: GG vs. CC, OR = 1.514, 95%CI: 1.231-1.864, P < 0.001 heterozygote: CG vs. CC, …
MTNR1B	melatonin receptor 1B	gestational diabetes	0.26	abstract	31884106	diabeticPathologies	Additionally, the association between MTNR1B rs10830963 and GDM susceptibility is significant in Asian, European and when using TaqMan assay.
MTNR1B	melatonin receptor 1B	gestational diabetes	0.26	title	31884106	diabeticPathologies	The roles of ADIPOQ rs266729 and MTNR1B rs10830963 polymorphisms in patients with gestational diabetes mellitus: A meta-analysis.
MTNR1B	melatonin receptor 1B	type II diabetes mellitus	0.02	other	32840677	diabeticPathologies	A single nucleotide polymorphism mapping to melatonin type 1B receptor (MTNR1B/Mt2 in murine) locus results in increased fasting glucose, impaired insulin secretion and an increased risk of developing type 2 diabetes.
MTNR1B	melatonin receptor 1B	type II diabetes mellitus	0.03	abstract	30089436	diabeticPathologies	The MTNR1B genetic diabetes risk variant rs10830963 does not contribute to the known comorbidity between depression and type 2 diabetes.
MTNR1A	melatonin receptor 1A	type II diabetes mellitus	0.02	discuss	25806809	diabeticPathologies	In mammals, various binding sites for melatonin have been identified and the membrane receptors MTNR1A and MTNR1B, which are of utmost chronobiological importance. MTNR1B gene variants were reported to be a risk factor for developing type 2 diabetes [27].
MTNR1B	melatonin receptor 1B	gestational diabetes	0.1	title	24728128	diabeticPathologies	Genetic variation in MTNR1B is associated with gestational diabetes mellitus and contributes only to the absolute level of beta cell compensation in Mexican Americans.
MTNR1B	melatonin receptor 1B	type II diabetes mellitus	0.02	discuss	31533690	diabeticPathologies	Other loci with connections to obesity and related disorders include chr13:96271864 (p-value 3.62âÃâ10ââ6) that harbors the obesity-associated gene HS6ST3 [123], rs422342 (2.39âÃâ10ââ6), which includes MAPÂ 2âK5, also associated with BMI [125], and rs6483205 (p-value 1.24âÃâ10ââ6) which contains MTNR1B, polymorphisms in which are associated with fasti…
MTNR1A	melatonin receptor 1A	insomnia	0.2	abstract	21526376	sleep	Our results suggest that MTNR1A may be a susceptibility gene for schizophrenia and may be associated with insomnia symptoms exhibited in schizophrenia patients.
MTNR1A	melatonin receptor 1A	insomnia	0.2	title	21526376	sleep	Association of polymorphism in the promoter of the melatonin receptor 1A gene with schizophrenia and with insomnia symptoms in schizophrenia patients.
MTNR1A	melatonin receptor 1A	insomnia	0.2	abstract	21526376	sleep	In this study, we investigated whether single nucleotide polymorphisms (SNPs) in the promoter region of the melatonin receptor genes (MTNR1A and MTNR1B) were associated with schizophrenia and with sleep problems such as insomnia and hypersomnia in schizophrenia patients.
MTNR1A	melatonin receptor 1A	insomnia	0.2	abstract	21526376	sleep	Interestingly, in an analysis of clinical phenotypes, we found that rs2119882 of MTNR1A was also associated with insomnia symptoms of schizophrenia (recessive model, p = 0.010, OR = 2.24, 95% CI = 1.21-4.14), but not with hypersomnia symptoms as determined using the Operational Criteria checklist.
MTNR1B	melatonin receptor 1B	type II diabetes mellitus	0.56	discuss	19324940	diabeticPathologies	Our present refinement of the association signal based on direct genotyping of data in more than 11,300 individuals within the LD block that includes MTNR1B supports the conclusion from the in silico search by Prokopenko et al. (9) that the intronic variant rs10830963 may be the source of the association signal on FPG and type 2 diabetes.
MTNR1B	melatonin receptor 1B	type II diabetes mellitus	0.56	abstract	19324940	diabeticPathologies	The G-allele of MTNR1B rs10830963 increases risk of type 2 diabetes through a state of i-IFG and not through i-IGT.
MTNR1B	melatonin receptor 1B	type II diabetes mellitus	0.56	table	19324940	diabeticPathologies	In the Danish study populations, data are n (%), number of subjects stratified according to MTNR1B rs10830963, G-allele frequency in %, and OR (95% CI) per allele. P values compare genotype distribution between case subjects (i-IFG, i-IGT, both IFG and IGT, and type 2 diabetes), and glucose-tolerant control subject applying an additive genetic model while adjusting for age, sex, and BMI.
MTNR1B	melatonin receptor 1B	type II diabetes mellitus	0.56	abstract	19324940	diabeticPathologies	The MTNR1B intronic variant, rs10830963, carried most of the effect on FPG and showed the strongest association with FPG (combined P = 5.3 x 10(-31)) and type 2 diabetes.
MTNR1B	melatonin receptor 1B	type II diabetes mellitus	0.56	title	19324940	diabeticPathologies	G-allele of intronic rs10830963 in MTNR1B confers increased risk of impaired fasting glycemia and type 2 diabetes through an impaired glucose-stimulated insulin release: studies involving 19,605 Europeans.
MTNR1B	melatonin receptor 1B	type II diabetes mellitus	0.56	discuss	19324940	diabeticPathologies	We and others have recently demonstrated that the MTNR1B is a genetic determinant of FPG and type 2 diabetes (8â10).
MTNR1B	melatonin receptor 1B	type II diabetes mellitus	0.56	abstract	19324940	diabeticPathologies	Genome-wide association studies have identified several variants within the MTNR1B locus that are associated with fasting plasma glucose (FPG) and type 2 diabetes.
MTNR1B	melatonin receptor 1B	type II diabetes mellitus	0.56	discuss	19324940	diabeticPathologies	In contrast, the G-allele of MTNR1B rs10830963 tended to decrease the risk of i-IGT, suggesting that the minor allele of rs10830963 predisposes to type 2 diabetes via a state of i-IFG and not through increased postprandial plasma glucose levels as is a major feature of individuals with i-IGT.
MTNR1B	melatonin receptor 1B	type II diabetes mellitus	0.56	abstract	19324940	diabeticPathologies	The MTNR1B intronic variant, rs10830963, carried most of the effect on FPG and showed the strongest association with FPG (combined P = 5.3 Ã 10â31) and type 2 diabetes.
MTNR1B	melatonin receptor 1B	type II diabetes mellitus	0.56	other	19324940	diabeticPathologies	However, MTNR1B is also expressed in human pancreatic islets (6,7) and pancreatic Î2-cells (8), and MTNR1B mRNA expression is upregulated in pancreatic tissue of type 2 diabetic patients compared with control subjects (7), suggesting a putative direct role of melatonin on Î2-cell function.
MTNR1B	melatonin receptor 1B	type II diabetes mellitus	0.56	discuss	19324940	diabeticPathologies	In summary, the refinement at the MTNR1B locus shows that the intronic rs10830963 is the variant that exhibits the tightest associations with FPG and type 2 diabetes risk.
MTNR1B	melatonin receptor 1B	type II diabetes mellitus	0.56	results	19324940	diabeticPathologies	In the Danish case-control study, involving 1,948 type 2 diabetic case subjects and 4,905 glucose-tolerant control subjects, the rs10830963 G-allele of MTNR1B was significantly associated with increased risk of type 2 diabetes (odds ratio [OR] 1.23, 95% CI 1.10â1.37, P = 0.00036) (Table 1).
MTNR1B	melatonin receptor 1B	type II diabetes mellitus	0.56	title	19324940	diabeticPathologies	G-allele of Intronic rs10830963 in MTNR1B Confers Increased Risk of Impaired Fasting Glycemia and Type 2 Diabetes Through an Impaired Glucose-Stimulated Insulin Release
MTNR1A	melatonin receptor 1A	hypersomnia	0.05	abstract	21526376	sleep	Interestingly, in an analysis of clinical phenotypes, we found that rs2119882 of MTNR1A was also associated with insomnia symptoms of schizophrenia (recessive model, p = 0.010, OR = 2.24, 95% CI = 1.21-4.14), but not with hypersomnia symptoms as determined using the Operational Criteria checklist.
MTNR1A	melatonin receptor 1A	hypersomnia	0.05	abstract	21526376	sleep	In this study, we investigated whether single nucleotide polymorphisms (SNPs) in the promoter region of the melatonin receptor genes (MTNR1A and MTNR1B) were associated with schizophrenia and with sleep problems such as insomnia and hypersomnia in schizophrenia patients.
MTNR1A	melatonin receptor 1A	insulin resistance	0.05	abstract	24157813	diabeticPathologies	The genetic polymorphisms rs2119882 in MTNR1A and rs10830963 in MTNR1B are associated with an increased risk of developing GDM and insulin resistance in Han Chinese women.
MTNR1B	melatonin receptor 1B	type II diabetes mellitus	0.13	abstract	23840762	diabeticPathologies	The evidence that the variants GCK rs1799884, GCKR rs780094, MTNR1B rs10830963 and G6PC2 rs560887, which are related to fasting plasma glucose levels, increase the risk of type 2 diabetes mellitus (T2DM) is contradictory.
MTNR1B	melatonin receptor 1B	type II diabetes mellitus	0.13	title	23840762	diabeticPathologies	Large Scale Meta-Analyses of Fasting Plasma Glucose Raising Variants in GCK, GCKR, MTNR1B and G6PC2 and Their Impacts on Type 2 Diabetes Mellitus Risk
MTNR1B	melatonin receptor 1B	type II diabetes mellitus	0.13	methods	23840762	diabeticPathologies	For the search terms, we used gene name (GCK, GCKR, MTNR1B and G6PC2) and disease name (type 2 diabetes mellitus, T2DM or diabetes) to retrieve the association studies between genetic variants in GCK, GCKR, MTNR1B and G6PC2 and risk of T2DM.
MTNR1B	melatonin receptor 1B	obesity	0.055	abstract	23251661	metabolic	Identified genome-wide significant loci: 1) corroborated genes implicated in other studies (MTNR1B, ZNF259/APOA5, XPA/FOXE1 (TTF-2), DARC, CCR3, ABO); 2) localized novel genes in plausible biological pathways (PCSK2, ARHGAP11A, CHRNA3); and 3) revealed novel genes with unknown function in obesity pathogenesis (MATK, COL4A1).
MTNR1A	melatonin receptor 1A	autism	0.05	results	20377855	psychosocialStress	The promoter variant in MTNR1A was identified in a patient with PDD-NOS and the two MTNR1B mutations were identified in one patient with PDD-NOS (c.-39GC>AA) and one patient with autistic disorder (V124I).
MTNR1B	melatonin receptor 1B	diabetic retinopathy	0.02	discuss	24244560	diabeticPathologies	Our study showed nominal associations between variants at the SLC30A8 and MTNR1B loci with any diabetic retinopathy (Table S4).
MTNR1B	melatonin receptor 1B	gestational diabetes	0.09	abstract	33138317	diabeticPathologies	Taking into account that aging is typically associated with both impairment of the circadian system and a decrease in melatonin secretion, we focused on the melatonin receptor 1B (MTNR1B)-rs10830963 C>G variant that has been associated with fasting glucose concentrations, gestational diabetes, and type-2 diabetes.
MTNR1B	melatonin receptor 1B	gestational diabetes	0.09	discuss	33138317	diabeticPathologies	In a recent meta-analysis carried out by Huang et al. [72], including more than 5000 multi-ethnic gestational diabetes cases and 5000 controls, they confirmed the significant association between the MTNR1B-rs10830963 and gestational diabetes.
MTNR1B	melatonin receptor 1B	gestational diabetes	0.09	intro	33138317	diabeticPathologies	Likewise, the MTNR1B-rs10830963 polymorphism is strongly associated with the development of gestational diabetes mellitus [34,35,36,37,38,40].
MTNR1B	melatonin receptor 1B	atrial heart septal defect	0.03	abstract	20657642	cardiovascular	Here, we sequenced the melatonin receptor MTNR1A and MTNR1B, genes coding for MT1 and MT2 receptors, respectively, in a large panel of 941 individuals including 295 patients with ASD, 362 controls and 284 individuals from different ethnic backgrounds.
MTNR1B	melatonin receptor 1B	prediabetes syndrome	0.06	abstract	22768041	diabeticPathologies	We analyzed these SNPs (within or in the vicinity of the genes TCF7L2, KCNJ11, HHEX, SLC30A8, WFS1, KCNQ1, MTNR1B, FTO, PPARG) for association with prediabetes.
MTNR1B	melatonin receptor 1B	type II diabetes mellitus	0.05	abstract	26196519	diabeticPathologies	No current biochemical evidence exists of endothelial dysfunction at this stage of development. MTNR1B signalling may be a useful therapeutic target in Asian populations in the prevention of type 2 diabetes mellitus.
MTNR1B	melatonin receptor 1B	type II diabetes mellitus	0.13	abstract	20628598	diabeticPathologies	Previous studies identified melatonin receptor 1B (MTNR1B), islet-specific glucose 6 phosphatase catalytic subunit-related protein (G6PC2), glucokinase (GCK) and glucokinase regulatory protein (GCKR) as candidate genes for type 2 diabetes (T2D) acting through elevated fasting plasma glucose (FPG).
MTNR1B	melatonin receptor 1B	type II diabetes mellitus	0.13	table	20628598	diabeticPathologies	Associations of MTNR1B rs10830963 with type 2 diabetes related traits in Chinese control subjects.
MTNR1B	melatonin receptor 1B	diabetes mellitus	0.03	abstract	22038522	diabeticPathologies	The rate of progression from NFG to IFG was significantly greater in participants carrying the risk allele at MTNR1B (p = 1 × 10(-4)), nominally greater at GCK and SLC30A8 (p < 0.05) and nominally smaller at IGF2BP2 (p = 0.01) than the rate of progression from IFG to diabetes by the LRT.
MTNR1A	melatonin receptor 1A	Interauricular communication	0.05	results	26206688	cardiovascular	The critical region for ASD phenotype, containing MTNR1A, FAT1, and F11 at 4q35.2 [18], is identical to that in our patient.
MTNR1B	melatonin receptor 1B	gestational diabetes	0.16	abstract	32656703	diabeticPathologies	In this study, we performed two-stage case-control study: 1.429 pregnant women: 753 GDM/676 controls in the Southern Chinese population by genotyping 5 SNPs (rs10830963, rs1387153, rs2166706, rs1447352, and rs4753426) in MTNR1B.
MTNR1B	melatonin receptor 1B	gestational diabetes	0.16	abstract	32656703	diabeticPathologies	Large-scale studies on genetic risk loci for melatonin receptor 1B (MTNR1B) gene and GDM risk have not been well generalized to the Chinese population.
MTNR1B	melatonin receptor 1B	gestational diabetes	0.16	title	32656703	diabeticPathologies	MTNR1B gene on susceptibility to gestational diabetes mellitus: a two-stage hospital-based study in Southern China.
MTNR1A	melatonin receptor 1A	hypersomnia	0.1	results	29587340	sleep	In another study with a larger sample of Korean patients and a healthy control group, the presence of insomnia was associated with rs2119882 polymorphism of MTNR1A gene (Melatonin Receptor 1A) [25], while hypersomnia did not correlate with any MTNR1A polymorphism.
MTNR1B	melatonin receptor 1B	insulin resistance	0.04	discuss	21515849	diabeticPathologies	It has not yet been investigated whether effects of MTNR1B are also more pronounced in risk alleleâcarrying adults exposed to chronically increased secretory demand and at higher risk for type 2 diabetes; for example, in the context of obesity and insulin resistance.
MTNR1B	melatonin receptor 1B	insulin resistance	0.04	discuss	21515849	diabeticPathologies	This result is consistent with our previous result that the influence of MTNR1B on glucose levels shows interaction with pubertal stage (14), possibly resulting from the transient period of insulin resistance that occurs during puberty (25) and indicating the effects of the MTNR1B variant may be greater in the context of greater insulin secretory demand.
MTNR1B	melatonin receptor 1B	type II diabetes mellitus	0.02	intro	32685724	diabeticPathologies	MTNR1B rs10830963 GG genotype is linked to increased fasting blood sugar levels, suggesting a significant relationship between melatonin, MTNR1B, and fasting blood sugar in type 2 diabetes [15].
MTNR1A	melatonin receptor 1A	atrial heart septal defect	0.18	table	20377855	cardiovascular	Sequence variants identified in ASMT, MTNR1A, MTNR1B in patients with ASD.
MTNR1A	melatonin receptor 1A	atrial heart septal defect	0.18	abstract	20377855	cardiovascular	In the present study, we have investigated all the genes involved in the melatonin pathway by mutation screening of AA-NAT (arylalkylamine N-acetyltransferase), ASMT, MTNR1A, MTNR1B (melatonin receptor 1A and 1B) and GPR50 (G protein-coupled receptor 50), encoding both synthesis enzymes and the three main receptors of melatonin, in 109 patients with autism spectrum disorders (ASD).
MTNR1A	melatonin receptor 1A	atrial heart septal defect	0.18	intro	20377855	cardiovascular	To this end, we performed mutation screening of all the genes of the melatonin pathway, i.e., AA-NAT, ASMT, MTNR1A, MTNR1B and GPR50, in 109 subjects with ASD.
MTNR1B	melatonin receptor 1B	type II diabetes mellitus	0.12	title	26440713	diabeticPathologies	Common type 2 diabetes risk variant in MTNR1B worsens the deleterious effect of melatonin on glucose tolerance in humans.
MTNR1B	melatonin receptor 1B	type II diabetes mellitus	0.12	abstract	26440713	diabeticPathologies	The common MTNR1B genetic variant rs10830963 is associated with an increased risk of type 2 diabetes (T2D).
MTNR1B	melatonin receptor 1B	diabetes mellitus	0.04	discuss	21470412	diabeticPathologies	Whether polymorphisms in MTNR1B contribute to the susceptibility of CAD, and whether they contribute to diabetes and CAD through a common pathway should be investigated in the future study.
MTNR1B	melatonin receptor 1B	diabetes mellitus	0.04	discuss	21470412	diabeticPathologies	As diabetes is one of the risk equivalents of coronary heart disease (CAD), and the MTNR1B polymorphism is associated with type 2 diabetes and lipid levels in the present study, do they also contribute to the development of CAD?
MTNR1B	melatonin receptor 1B	type II diabetes mellitus	0.06	abstract	21658282	diabeticPathologies	Two SNPs in melatonin receptor 1B gene, rs10830963 and rs1387153 showed significant associations with fasting plasma glucose levels and the risk of Type 2 Diabetes Mellitus (T2DM) in previous studies.
MTNR1B	melatonin receptor 1B	type II diabetes mellitus	0.06	discuss	21658282	diabeticPathologies	Furthermore, a study with European populations also found significant associations between variations of MTNR1B with BMI and FPG, but not with maturity-onset diabetes of the young (MODY) or T2DM [27].
MTNR1B	melatonin receptor 1B	type II diabetes mellitus	0.03	abstract	20597807	diabeticPathologies	Many of the novel type 2 diabetes risk genes, including MTNR1B which encodes one of the two known human melatonin receptors, were unexpected at first glance.
MTNR1B	melatonin receptor 1B	type II diabetes mellitus	0.1	title	19060909	diabeticPathologies	A variant near MTNR1B is associated with increased fasting plasma glucose levels and type 2 diabetes risk.
MTNR1B	melatonin receptor 1B	insulin resistance	0.13	title	30981681	diabeticPathologies	Dietary-fat effect of the rs10830963 polymorphism in MTNR1B on insulin resistance in response to 3 months weight-loss diets.
MTNR1B	melatonin receptor 1B	insulin resistance	0.13	abstract	30981681	diabeticPathologies	Our study detected a relationship of rs10830963 MTNR1B SNP with body weight loss and insulin resistance modification induced by 2different hypocaloric.
MTNR1B	melatonin receptor 1B	diabetes mellitus	0.02	discuss	20870969	diabeticPathologies	If so, it suggests the involvement of MTNR1B in a complex glucose regulatory feedback-loop or the presence of pleiotropic effects at this locus, either of which would inform our understanding of diabetes pathophysiology. MTNR1B encodes one of two major receptors for the neurohormone melatonin (33) and is expressed in several key tissues involved in regulation of glucose homeostasis: the circadian…
MTNR1B	melatonin receptor 1B	gestational diabetes	0.04	discuss	23903356	diabeticPathologies	More recently, a GWAS for GDM performed in a Korean cohort demonstrated genome-wide significant association of CDKAL1 and MTNR1B and marginal association of IGF2BP2 with GDM (47).
MTNR1B	melatonin receptor 1B	gestational diabetes	0.04	discuss	23903356	diabeticPathologies	With the exception of MTNR1B and CDKAL1, none of the loci identified in the current study were reported as demonstrating marginal evidence for association with GDM in that GWAS.
MTNR1B	melatonin receptor 1B	depressive disorder	0.02	discuss	19651812	psychosocialStress	Our findings of an association between SNP rs2166706 near MTNR1B and raised glucose, reduced pancreatic Î2-cell function, and increased risk of type 2 diabetes are consistent with accumulating evidence that circadian clocks play a key role in the regulation of carbohydrate and energy metabolism. Clock/Clock null mice develop hyperglycemia, and in humans sleep loss and depression are associated w…
MTNR1B	melatonin receptor 1B	diabetes mellitus	0.03	abstract	30834760	diabeticPathologies	Introducción y objetivos: el objetivo de la presente investigación fue describir la asociación del polimorfi smo del gen MTNR1B (rs10830963) con los niveles de glucosa en ayunas, los niveles séricos de adipocitoquinas y la diabetes mellitus.
MTNR1B	melatonin receptor 1B	diabetic maculopathy	0.02	discuss	26599349	diabeticPathologies	In our previous study, we confirmed the associations between SNPs in or near WFS1, CDKAL1, CDKN2A/2B, CDC123/CAMK1D, HHEX, TCF7L2, KCNQ1, MTNR1B and the risk for T2D in DMS [12].
MTNR1B	melatonin receptor 1B	diabetes mellitus	0.76	results	26868293	diabeticPathologies	Descriptive characteristics of the CARe cohort are shown in Table 1. MTNR1B variant rs10830963 was significantly associated with T2D and FBG in the CARe study (T2D: odds ratio [OR] 1.08, 95% CI 1.01â1.16, N = 2,516 participants with diabetes/17,293 participants without diabetes, P = 0.01; FBG: Î2 = 1.52 mmol/L, 95% CI 1.30â1.74, N = 17,252 participants without diabetes, P = 1.41 Ã 10â…
MTNR1B	melatonin receptor 1B	diabetes mellitus	0.76	abstract	26868293	diabeticPathologies	We aimed to test if MTNR1B diabetes risk variant rs10830963 associates with measures of sleep or circadian physiology in intensive in-laboratory protocols (n = 58-96) or cross-sectional studies with sleep quantity and quality and timing measures from self-report (n = 4,307-10,332), actigraphy (n = 1,513), or polysomnography (n = 3,021).
MTNR1B	melatonin receptor 1B	diabetes mellitus	0.76	abstract	26868293	diabeticPathologies	Our results provide the surprising insight that the MTNR1B risk allele influences dynamics of melatonin secretion, generating a novel hypothesis that the MTNR1B risk allele may extend the duration of endogenous melatonin production later into the morning and that early waking may magnify the diabetes risk conferred by the risk allele.
MTNR1B	melatonin receptor 1B	diabetes mellitus	0.76	discuss	26868293	diabeticPathologies	Given the clear and adverse effects of sleep disruption and circadian disruption on glucose control and diabetes risk, our new evidence linking sleep and the circadian-related MTNR1B gene variant with altered melatonin physiology and indicating how this might impact glucose control and diabetes risk is an important advance.
MTNR1B	melatonin receptor 1B	diabetes mellitus	0.76	title	26868293	diabeticPathologies	Impact of Common Diabetes Risk Variant in MTNR1B on Sleep, Circadian, and Melatonin Physiology.
MTNR1B	melatonin receptor 1B	diabetes mellitus	0.76	intro	26868293	diabeticPathologies	A common variation at MTNR1B (7,8) was identified by genome-wide association studies to associate with diabetes traits.
MTNR1B	melatonin receptor 1B	diabetes mellitus	0.76	results	26868293	diabeticPathologies	In the in-laboratory studies, we found significant associations between MTNR1B diabetes risk variant rs10830963G and timing of the melatonin rhythm: an allelic dose-dependent delayed DLMOff by 1 h and 22 min (Î2 = 1.36 h, 95% CI 0.28â2.44, N = 95, P = 0.015, r2 = 19%) and a longer duration of elevated melatonin levels by 41 min during constant routine protocols (defined as the difference betw…
MTNR1B	melatonin receptor 1B	diabetes mellitus	0.76	title	26868293	diabeticPathologies	Impact of Common Diabetes Risk Variant in MTNR1B on Sleep, Circadian, and Melatonin Physiology
MTNR1B	melatonin receptor 1B	diabetes mellitus	0.76	discuss	26868293	diabeticPathologies	This study establishes that diabetes risk variants in MTNR1B are unlikely to play a role in central sleep behaviors, and thus, future research should emphasize the evaluation of their role in peripheral tissues of relevance to T2D.
MTNR1B	melatonin receptor 1B	diabetes mellitus	0.76	abstract	26868293	diabeticPathologies	We aimed to test if MTNR1B diabetes risk variant rs10830963 associates with measures of sleep or circadian physiology in intensive in-laboratory protocols (n = 58â96) or cross-sectional studies with sleep quantity and quality and timing measures from self-report (n = 4,307â10,332), actigraphy (n = 1,513), or polysomnography (n = 3,021).
MTNR1B	melatonin receptor 1B	diabetes mellitus	0.76	intro	26868293	diabeticPathologies	Common variants in MTNR1B associate with increased risk of T2D, fasting blood glucose (FBG) levels (7,8), and lower glucose-stimulated insulin secretion in individuals without diabetes (11).
MTNR1B	melatonin receptor 1B	diabetes mellitus	0.76	discuss	26868293	diabeticPathologies	We found the MTNR1B diabetes risk variant (rs10830963G) was associated with a later melatonin offset and a longer duration of elevated melatonin levels in highly controlled laboratory studies.
MTNR1B	melatonin receptor 1B	diabetes mellitus	0.76	discuss	26868293	diabeticPathologies	Thus, taken together, our data suggest that MTNR1B rs10830963G extends the duration of melatonin production later into the morning, and waking up earlier in the morning magnifies the diabetes risk with MTNR1B genotype.
MTNR1B	melatonin receptor 1B	type II diabetes mellitus	0.32	title	30811895	diabeticPathologies	Effects of MTNR1B genetic variants on the risk of type 2 diabetes mellitus: A metaâanalysis
MTNR1B	melatonin receptor 1B	type II diabetes mellitus	0.32	abstract	30811895	diabeticPathologies	Whether melatonin receptor 1B (MTNR1B) variants are associated with type 2 diabetes mellitus (T2DM) remains unclear.
MTNR1B	melatonin receptor 1B	type II diabetes mellitus	0.32	methods	30811895	diabeticPathologies	Potentially relevant literatures that were published before November 2018 were retrieved from PubMed, Medline, and Embase using the following searching strategy: (melatonin receptor type 1B OR MTNR1B) AND (polymorphism OR variant OR mutation OR genotype OR allele) AND (type 2 diabetes mellitus OR T2DM).
MTNR1B	melatonin receptor 1B	type II diabetes mellitus	0.32	title	30811895	diabeticPathologies	Effects of MTNR1B genetic variants on the risk of type 2 diabetes mellitus: A meta-analysis.
MTNR1B	melatonin receptor 1B	insulin resistance	0.05	abstract	24157813	diabeticPathologies	The genetic polymorphisms rs2119882 in MTNR1A and rs10830963 in MTNR1B are associated with an increased risk of developing GDM and insulin resistance in Han Chinese women.
MTNR1A	melatonin receptor 1A	Hyperinsulinemia	0.02	discuss	32463080	diabeticPathologies	Because these patients have hyperinsulinemia and IR, genes like MTNR1A/B related to insulin secretion possibly play a crucial role in PCOS progression.
MTNR1B	melatonin receptor 1B	metabolic syndrome	0.1	title	30834760	metabolic	Association of the rs10830963 polymorphism in MTNR1B with fasting glucose, serum adipokine levels and components of metabolic syndrome in adult obese subjects.
MTNR1B	melatonin receptor 1B	obesity	0.02	discuss	21515849	metabolic	It has not yet been investigated whether effects of MTNR1B are also more pronounced in risk alleleâcarrying adults exposed to chronically increased secretory demand and at higher risk for type 2 diabetes; for example, in the context of obesity and insulin resistance.
MTNR1B	melatonin receptor 1B	attention deficit-hyperactivity disorder	0.03	abstract	21615493	psychosocialStress	Here, we sequenced all the genes of the melatonin pathway -AA-NAT, ASMT, MTNR1A, MTNR1B and GPR50 - in 321 individuals from Sweden including 101 patients with attention-deficit/hyperactivity disorder (ADHD) and 220 controls from the general population.
MTNR1B	melatonin receptor 1B	diabetes mellitus	0.06	abstract	22558147	diabeticPathologies	None of type 2 diabetes risk alleles at the CDKAL1, CDKN2A/2B, FTO, HHEX-IDE, HMGA2, IGF2BP2, KCNJ11, KCNQ1, MTNR1B, PPARG and SLC30A8 loci were associated with the development of islet autoantibodies or diabetes.
MTNR1B	melatonin receptor 1B	Interauricular communication	0.12	abstract	20377855	cardiovascular	In the present study, we have investigated all the genes involved in the melatonin pathway by mutation screening of AA-NAT (arylalkylamine N-acetyltransferase), ASMT, MTNR1A, MTNR1B (melatonin receptor 1A and 1B) and GPR50 (G protein-coupled receptor 50), encoding both synthesis enzymes and the three main receptors of melatonin, in 109 patients with autism spectrum disorders (ASD).
MTNR1B	melatonin receptor 1B	Interauricular communication	0.12	table	20377855	cardiovascular	Sequence variants identified in ASMT, MTNR1A, MTNR1B in patients with ASD.
MTNR1B	melatonin receptor 1B	Interauricular communication	0.12	intro	20377855	cardiovascular	To this end, we performed mutation screening of all the genes of the melatonin pathway, i.e., AA-NAT, ASMT, MTNR1A, MTNR1B and GPR50, in 109 subjects with ASD.
MTNR1B	melatonin receptor 1B	insulin resistance	0.04	discuss	29340108	diabeticPathologies	If impaired insulin production was the main reason for increased GDM risk among carriers of the risk alleles of MTNR1B and GCK, this may explain why carriers of the risk alleles did not benefit as much as non-carriers from insulin resistance reduction due to lower fat consumption.
MTNR1B	melatonin receptor 1B	insulin resistance	0.04	discuss	29340108	diabeticPathologies	On the other hand, women without the risk alleles of MTNR1B and GCK still would have been prone to GDM development if they consumed high amounts of fat in the form of sausage, presumably due to increased insulin resistance.
MTNR1B	melatonin receptor 1B	diabetes mellitus	0.03	other	32373162	diabeticPathologies	A novel approach of associating clinical utility to the crude GWAS findings and the MTNR1B rs10830963 associated genetic effects to distinct endophenotypes within the diabetes mellitus spectrum might demonstrate consistently similar features (Figure 1).
MTNR1B	melatonin receptor 1B	diabetes mellitus	0.03	other	32373162	diabeticPathologies	Association of MTNR1B rs10830963 Gene Variant and Diabetes Mellitus Traits
MTNR1B	melatonin receptor 1B	diabetes mellitus	0.03	other	32373162	diabeticPathologies	The MTNR1B rs10830963 associated effects on non-autoimmune diabetes mellitus (DM) traits are discussed as an example, more specifically the differences in the genetic effect sizes for T2DM development and GDM development/therapy.
MTNR1B	melatonin receptor 1B	gestational diabetes	0.14	abstract	28879649	diabeticPathologies	Studies have been conducted to investigate the association between rs10830963 of MTNR1B and the risk of gestational diabetes mellitus (GDM), but with inconclusive results.
MTNR1B	melatonin receptor 1B	gestational diabetes	0.14	title	28879649	diabeticPathologies	Melatonin receptor 1B gene polymorphism rs10830963 and gestational diabetes mellitus among a Chinese population - a meta-analysis of association studies.
MTNR1B	melatonin receptor 1B	type II diabetes mellitus	0.03	abstract	24251676	diabeticPathologies	In several recent studies, a single nucleotide polymorphism of the human melatonin receptor 1B has been described as being causally linked to an increased risk of developing type 2 diabetes.
MTNR1B	melatonin receptor 1B	Hyperglycemia	0.02	discuss	19651812	diabeticPathologies	Our findings of an association between SNP rs2166706 near MTNR1B and raised glucose, reduced pancreatic Î2-cell function, and increased risk of type 2 diabetes are consistent with accumulating evidence that circadian clocks play a key role in the regulation of carbohydrate and energy metabolism. Clock/Clock null mice develop hyperglycemia, and in humans sleep loss and depression are associated w…
MTNR1B	melatonin receptor 1B	type II diabetes mellitus	0.02	other	24843600	diabeticPathologies	The authors concluded that genetic variants in CDKAL1 and near MTNR1B are strongly associated with GDM in Korean women, and suggested a shared genetic basis between GDM and type 2 diabetes.
MTNR1B	melatonin receptor 1B	type II diabetes mellitus	0.02	other	24843600	diabeticPathologies	Furthermore, it is interesting to point out that the authors found the rs10830962 variant in MTNR1B was the second most strongly and significantly associated loci in GDM, which was not observed in type 2 diabetes mellitus GWA studies.
MTNR1A	melatonin receptor 1A	insomnia	0.05	results,discuss	31579821	sleep	Furthermore, a polymorphism in the promoter region of MTNR1A was linked to insomnia symptoms (65).
MTNR1B	melatonin receptor 1B	metabolic disease	0.02	discuss	31815152	metabolic	The MTNR1b rs10830962 and rs10830963 polymorphisms have been predominantly investigated in the context of metabolic disorders, of which rs10830962 and rs10830963 G alleles were reported to associate with reduced insulin secretion, increased fasting plasma glucose concentrations, and increased risk for diabetes in different populations [42â44].
MTNR1A	melatonin receptor 1A	unipolar depression	0.02	discuss	23521777	psychosocialStress	A NR1D1 SNP that was previously found to be associated with bipolar disorder [71], rs2314339, was significantly associated with QIDS-SR by our meta-analysis, but we have not discovered any previous replication in unipolar depression studies. FMR1, PPARGC1B, GSK3B, NPAS2, RORA, PER3, CRY1, MTNR1A and NR1D1 are circadian-related candidates for further study in relation to depression.
MTNR1A	melatonin receptor 1A	insomnia	0.02	discuss	32116548	sleep	The melatonin receptor Mtnr1a is differentially expressed in the hypothalamus and has links with circadian rhythms and also with exhaustion in shift workers (Sulkava et al., 2017), insomnia in schizophrenics (Park et al., 2011), and with Alzheimerâs (Sulkava et al., 2018).
MTNR1B	melatonin receptor 1B	gestational diabetes	0.21	title	32109291	diabeticPathologies	Correction: A functional polymorphism rs10830963 in melatonin receptor 1B associated with the risk of gestational diabetes mellitus.
MTNR1B	melatonin receptor 1B	gestational diabetes	0.21	other	32109291	diabeticPathologies	The authors of the original article A functional polymorphism rs10830963 in melatonin receptor 1B associated with the risk of gestational diabetes mellitus (Bioscience Reports 39(12) https://doi.org/10.1042/BSR20190744) would like to correct several data calculation points.
MTNR1B	melatonin receptor 1B	gestational diabetes	0.21	title	32109291	diabeticPathologies	Correction: A functional polymorphism rs10830963 in melatonin receptor 1B associated with the risk of gestational diabetes mellitus
MTNR1B	melatonin receptor 1B	prediabetes syndrome	0.03	abstract	19088850	diabeticPathologies	Using our thoroughly phenotyped cohort of subjects at an increased risk for type 2 diabetes, we assessed the association of common genetic variation within the MTNR1B locus with obesity and prediabetes traits, namely impaired insulin secretion and insulin resistance.
MTNR1B	melatonin receptor 1B	psychosis	0.1	title	28167435	psychosocialStress	Troponin T levels associated with genetic variants in NOTCH2 and MTNR1B in women with psychosis.
MTNR1A	melatonin receptor 1A	attention deficit-hyperactivity disorder	0.03	abstract	21615493	psychosocialStress	Here, we sequenced all the genes of the melatonin pathway -AA-NAT, ASMT, MTNR1A, MTNR1B and GPR50 - in 321 individuals from Sweden including 101 patients with attention-deficit/hyperactivity disorder (ADHD) and 220 controls from the general population.
MTNR1B	melatonin receptor 1B	obesity	0.02	discuss	26599349	metabolic	Its relationship with obesity and adiposity indices is unknown. MTNR1B encodes the melatonin receptor, which mediates the action of melatonin. KCNQ1 encodes the potassium voltage gated channel, KQT like subfamily, member 1.
MTNR1B	melatonin receptor 1B	gestational diabetes	0.02	intro	33551986	diabeticPathologies	Although genetic variants in Transcription Factor 7-like 2 (TCF7L2) (9, 10), Peroxisome Proliferator Activated Receptor Î3 (PPARÎ3) (11), Insulin Receptor Substrate 1 (IRS1), Melatonin Receptor 1B (MTNR1B) (12, 13), Glucokinase (GCK), Insulin Like Growth Factor 2 mRNA Binding Protein 2 (IGF2BP2), Potassium Voltage-Gated Channel Subfamily J Member 11 (KCNJ11), Potassium Voltage-Gated Channel Sub…
MTNR1B	melatonin receptor 1B	type I diabetes mellitus	0.1	results	22558147	diabeticPathologies	None of the type 2 diabetes susceptibility genotypes at the TCF7L2, CDKAL1, CDKN2A/2B, FTO, HHEX-IDE, HMGA2, IGF2BP2, KCNJ11, KCNQ1, MTNR1B, PPARG and SLC30A8 loci were associated with progression to type 1 diabetes (data not shown).
MTNR1B	melatonin receptor 1B	type I diabetes mellitus	0.1	abstract	22558147	diabeticPathologies	Genotyping for single nucleotide polymorphisms (SNP) of the type 2 diabetes susceptibility genes CDKAL1, CDKN2A/2B, FTO, HHEX-IDE, HMGA2, IGF2BP2, KCNJ11, KCNQ1, MTNR1B, PPARG, SLC30A8 and TCF7L2 was obtained in 1350 children from parents with type 1 diabetes participating in the BABYDIAB study.
MTNR1A	melatonin receptor 1A	metabolic disease	0.02	intro	32463080	metabolic	Additionally, the SNPs of MTNR 1A/B gene (MTNR1A/B) are found to have associations with many kinds of metabolic disorders.
MTNR1B	melatonin receptor 1B	type II diabetes mellitus	0.04	discuss	30477160	diabeticPathologies	It may be proposed that both pregnancy specific alterations and the implementation of a pre-pregnancy BMI threshold above which the genetic effect becomes the most significant may explain the difference found in the MTNR1B rs10830963 associated genetic effect sizes among type 2 diabetes mellitus (T2DM) [16,22,26] development; GDM development [11,20,27]; and AIT initiation in GDM reported here.
MTNR1B	melatonin receptor 1B	type II diabetes mellitus	0.04	discuss	30477160	diabeticPathologies	Prior reports confirmed that MTNR1B rs10830963 is a true causal gene variant in type 2 diabetes development [13] which impaired the early-phase insulin response [16,17] and also increased the odds of GDM development [11,12,18,19,20,21].
MTNR1B	melatonin receptor 1B	insulin resistance	0.1	abstract	26084345	diabeticPathologies	However, little is known about whether diet and sleep could modify associations between circadian-related variants (CLOCK-rs1801260, CRY2-rs11605924, MTNR1B-rs1387153, MTNR1B-rs10830963, NR1D1-rs2314339) and cardiometabolic traits (fasting glucose [FG], HOMA-insulin resistance, BMI, waist circumference, and HDL-cholesterol) to facilitate personalized recommendations.
MTNR1B	melatonin receptor 1B	type II diabetes mellitus	0.34	abstract	19241057	diabeticPathologies	A common variant in the MTNR1B gene is associated with an increased risk of type 2 diabetes and increased fasting plasma glucose in Han Chinese, suggesting an important role for this polymorphism in populations of different ethnic and environmental backgrounds.
MTNR1B	melatonin receptor 1B	type II diabetes mellitus	0.34	abstract	19241057	diabeticPathologies	Recently, three groups independently reported that variation in MTNR1B, the gene encoding melatonin receptor 1B, was associated with an increased risk of type 2 diabetes, increased fasting plasma glucose and impaired insulin secretion in populations of European ancestry.
MTNR1B	melatonin receptor 1B	type II diabetes mellitus	0.34	title	19241057	diabeticPathologies	A common variant in MTNR1B, encoding melatonin receptor 1B, is associated with type 2 diabetes and fasting plasma glucose in Han Chinese individuals.
MTNR1B	melatonin receptor 1B	type II diabetes mellitus	0.34	abstract	19241057	diabeticPathologies	The MTNR1B variant rs10830963 was genotyped in 1,165 type 2 diabetic patients and 1,105 normoglycaemic control individuals of southern Han Chinese ancestry who were residents of the metropolitan area of Shanghai.
MTNR1B	melatonin receptor 1B	type II diabetes mellitus	0.34	abstract	19241057	diabeticPathologies	In the present study, we investigated whether a single MTNR1B polymorphism was associated with type 2 diabetes in Han Chinese individuals, to elucidate whether this is a cross-populational effect.
MTNR1B	melatonin receptor 1B	schizophrenia	0.08	abstract	26991397	psychosocialStress	This study reports that a functional genetic variant of MTNR1B, previously implicated in the impairment of glucose-stimulated insulin release also in schizophrenia, was associated with elevated fasting glucose levels in bipolar patients and controls.
MTNR1B	melatonin receptor 1B	schizophrenia	0.08	abstract	26991397	psychosocialStress	This finding suggests that the MTNR1B-dependent vulnerability for elevated fasting plasma glucose levels is shared between bipolar disorder and schizophrenia.
MTNR1B	melatonin receptor 1B	obesity	0.1	discuss	19088850	metabolic	Thus, the lack of association between common genetic variation within MTNR1B and these measures of body adiposity, as observed in this study, prompts us to suggest that this gene plays, if at all, only a minor part in the development of obesity.
MTNR1B	melatonin receptor 1B	obesity	0.1	discuss	19088850	metabolic	In the present study, we assessed the impact of common genetic variation within the novel type 2 diabetes risk gene MTNR1B on the pathogenesis of obesity and the prediabetic phenotypes insulin resistance and Î2-cell dysfunction.
MTNR1B	melatonin receptor 1B	obesity	0.1	intro	19088850	metabolic	Since MTNR1B's role in the pathogenesis of human obesity and human prediabetic phenotypes, such as insulin resistance and Î2-cell dysfunction, was not yet assessed, it was the aim of the present study to analyse, using a HapMap approach, the association of common genetic variation (minor allele frequency, MAF>0.05) within the MTNR1B locus with state-of-the art measures of obesity, glucose tolera…
MTNR1B	melatonin receptor 1B	obesity	0.1	abstract	19088850	metabolic	Using our thoroughly phenotyped cohort of subjects at an increased risk for type 2 diabetes, we assessed the association of common genetic variation within the MTNR1B locus with obesity and prediabetes traits, namely impaired insulin secretion and insulin resistance.
MTNR1B	melatonin receptor 1B	metabolic syndrome	0.02	discuss	27448167	metabolic	For example, analyses with rs10830963 (MTNR1B) revealed an interaction with rs2640666, an intronic variant downstream of MTRR. MTRR encodes 5-methyltetrahydrofolate-homocysteine methyltransferase reductase, implicated in metabolic syndrome [38] and epigenetic instability [39]. MTRR is highly expressed in the pineal gland in a circadian pattern [40], an intriguing result considering that the ligan…
MTNR1B	melatonin receptor 1B	gestational diabetes	0.25	abstract	30991439	diabeticPathologies	Whether melatonin receptor 1B (MTNR1B) variants are implicated in gestational diabetes mellitus (GDM) remains unclear.
MTNR1B	melatonin receptor 1B	gestational diabetes	0.25	abstract	30991439	diabeticPathologies	Our findings indicated that MTNR1B rs1387153, rs4753426, and rs10830963 variants might serve as genetic biomarkers of GDM.
MTNR1B	melatonin receptor 1B	gestational diabetes	0.25	abstract	30991439	diabeticPathologies	Therefore, we performed this meta-analysis to obtain a more conclusive result on associations between MTNR1B variants and GDM.
MTNR1B	melatonin receptor 1B	gestational diabetes	0.25	title	30991439	diabeticPathologies	Effects of MTNR1B Genetic Variants on Individual Susceptibility to Gestational Diabetes Mellitus: A Meta-Analysis.
MTNR1A	melatonin receptor 1A	Interauricular communication	0.03	abstract	32682113	cardiovascular	Here, we review recent advances in our understanding of various mechanisms involving pathological process of ASD, including the abnormal breakdown of melatonin synthesis, the disturbance of intracellular MTNR1A signaling, the effects exerted by melatonin on hippocampal protein serine/threonine kinases, and immune dysregulation/inflammation during ASD.
MTNR1A	melatonin receptor 1A	atrial heart septal defect	0.1	table	31244687	cardiovascular	The prevalence of these deleterious mutations in cases and controls indicates that they do not represent a major risk factor for ASD (MTNR1A case 3.6% vs. controls 4.4%; MTNR1B case 4.7% vs. 3% controls).
MTNR1A	melatonin receptor 1A	atrial heart septal defect	0.1	results	31244687	cardiovascular	In the same year, Sweden researchers (143) screened the genetic mutations of AANAT, ASMT, MTNR1A, MTNR1B, and GPR50, encoding both synthesis enzymes and the three main receptors of melatonin, in 109 patients with ASD and 188 controls.
MTNR1B	melatonin receptor 1B	obesity	0.1	title	25919927	metabolic	A common variant in the MTNR1b gene is associated with increased risk of impaired fasting glucose (IFG) in youth with obesity.
MTNR1B	melatonin receptor 1B	schizophrenia	0.1	abstract	21526376	psychosocialStress	In this study, we investigated whether single nucleotide polymorphisms (SNPs) in the promoter region of the melatonin receptor genes (MTNR1A and MTNR1B) were associated with schizophrenia and with sleep problems such as insomnia and hypersomnia in schizophrenia patients.
MTNR1B	melatonin receptor 1B	schizophrenia	0.1	abstract	21526376	psychosocialStress	We genotyped two promoter SNPs [rs2119882 (-184T/C) of MTNR1A and rs4753426 (-1193C/T) of MTNR1B] using direct sequencing in 289 schizophrenia patients and 505 control subjects.
MTNR1B	melatonin receptor 1B	schizophrenia	0.1	abstract	21526376	psychosocialStress	However, rs4753426 of MTNR1B was not associated with either schizophrenia or clinical phenotypes.
MTNR1B	melatonin receptor 1B	Hyperglycemia	0.1	abstract	20628598	diabeticPathologies	Common variants of MTNR1B, G6PC2 and GCK are associated with elevated FPG and impaired insulin secretion, both individually and jointly, suggesting that these risk alleles may precipitate or perpetuate hyperglycemia in predisposed individuals.
MTNR1B	melatonin receptor 1B	diabetes mellitus	0.02	abstract	28869073	diabeticPathologies	Some genetic variants within MTNR1B were related with fasting glucose levels or the increased prevalence of diabetes mellitus and obesity.
MTNR1B	melatonin receptor 1B	type II diabetes mellitus	0.2	results	22233651	diabeticPathologies	However, some variants, such as rs10830963 of MTNR1B and rs11708067 of ADCY5, showed considerable differences in effect size between GDM and type 2 diabetes.
MTNR1B	melatonin receptor 1B	type II diabetes mellitus	0.2	discuss	22233651	diabeticPathologies	It is interesting that the rs10830962 variant in MTNR1B was the second most strongly associated loci in GDM but was not associated with type 2 diabetes risk in a large-scale meta-GWA study of East Asians (AGEN type 2 diabetes meta-GWA study [26]).
MTNR1B	melatonin receptor 1B	type II diabetes mellitus	0.2	discuss	22233651	diabeticPathologies	Three variants that showed an association at or near genome-wide significance, rs7754840 in CDKAL1, rs10830962 near MTNR1B, and rs1470579 in IGF2BP2, were identical or in strong LD with known type 2 diabetes variants.
MTNR1B	melatonin receptor 1B	type II diabetes mellitus	0.2	discuss	22233651	diabeticPathologies	The effect size of the MTNR1B rs10830962 variant was considerably different in our GDM GWA study (Î2 = 0.374) compared with the AGEN type 2 diabetes meta-GWA study (Î2 = 0.040).
MTNR1B	melatonin receptor 1B	type II diabetes mellitus	0.2	discuss	22233651	diabeticPathologies	However, it could be cautiously speculated that there might be differences in genetic susceptibility between type 2 diabetes and GDM conferred by the variants of MTNR1B.
MTNR1B	melatonin receptor 1B	type II diabetes mellitus	0.2	results	22233651	diabeticPathologies	Finally, we examined the association results for rs7754840 of CDKAL1 and rs10830962 of MTNR1B in the stage 1 meta-GWA study of the AGEN type 2 diabetes report (26).

## Sheet: MLforMELactivityScores
molname	kindOfMolecule	chemblActivityScore	melatoninScore	kindOfValue	organism	category	therapeuticArea	chemblAssayName
190658	molregno	6.82391	4.16445	predicted	Oryctolagus cuniculus	induced contractions in vessels ex vivo	cardiovascular	Ability to block norepinephrine-induced contraction in rabbit aorta.
1763632	molregno	8.08092	4.30379	predicted	Oryctolagus cuniculus	induced contractions in vessels ex vivo	cardiovascular	Inhibition constant by its ability to inhibit contractions induced by phenylephrine in rabbit dorsal aorta
1387489	molregno	7.30103	4.30379	predicted	Oryctolagus cuniculus	induced contractions in vessels ex vivo	cardiovascular	Inhibition constant by its ability to inhibit contractions induced by phenylephrine in rabbit dorsal aorta
PRAZOSIN	chemblDrug	8.79588	8.10791	actual	Oryctolagus cuniculus	induced contractions in vessels ex vivo	cardiovascular	Inhibition constant by its ability to inhibit contractions induced by phenylephrine in rabbit dorsal aorta
371238	molregno	7.21467	4.64691	predicted	Rattus norvegicus	induced contractions in vessels ex vivo	cardiovascular	Vasodilation of phenylephrine-induced contraction in Wistar rat aorta in the presence of HbO2
296179	molregno	8.52288	5.87572	predicted	Oryctolagus cuniculus	induced contractions in vessels ex vivo	cardiovascular	In vitro functional antagonism in isolated rabbit aortic rings precontracted by AII
296179	molregno	5.9991	5.87572	predicted	Rattus norvegicus	induced contractions in vessels ex vivo	cardiovascular	In vivo percent inhibition of AII induced increase in diastolic blood pressure in pithed rats at a dose of 3 mg/kg, i.d.
PHENYLEPHRINE	chemblDrug	4.56864	4.08005	predicted	Cavia porcellus	exert vasoconstriction	cardiovascular	Compound was evaluated for its agonist potency by measurement of contraction of guinea pig aortic strips
PRAZOSIN	chemblDrug	5.03317	8.10791	actual	Rattus norvegicus	blood pressure	cardiovascular	Antihypertensive activity was determined in cannulated spontaneously hypertensive rats(SHR) and maximum decrease of mean arterial blood pressure (MABP) at 0.5 mg/kg oral dose
PRAZOSIN	chemblDrug	5.31055	8.10791	actual	Rattus norvegicus	blood pressure	cardiovascular	Antihypertensive activity was determined in cannulated spontaneously hypertensive rats(SHR) and maximum decrease of mean arterial blood pressure (MABP) at 1 mg/kg oral dose
PRAZOSIN	chemblDrug	5.38314	8.10791	actual	Rattus norvegicus	blood pressure	cardiovascular	Antihypertensive activity was determined in cannulated spontaneously hypertensive rats(SHR) and maximum decrease of mean arterial blood pressure (MABP) at 10 mg/kg oral dose
677226	molregno	4.97958	4.55132	predicted	Rattus norvegicus	blood pressure	cardiovascular	Antihypertensive activity was determined in cannulated spontaneously hypertensive rats(SHR) and maximum decrease of mean arterial blood pressure (MABP) at 5 mg/kg oral dose
677226	molregno	5.23704	4.55132	predicted	Rattus norvegicus	blood pressure	cardiovascular	Antihypertensive activity was determined in cannulated spontaneously hypertensive rats(SHR) and maximum decrease of mean arterial blood pressure (MABP) at 50 mg/kg oral dose
716216	molregno	4.74834	4.04331	predicted	Rattus norvegicus	blood pressure	cardiovascular	Hypotensive activity in anaesthetized albino rat assessed as change in diastolic arterial blood pressure at 15 mg/kg, ip after 5 mins relative to control
716216	molregno	4.83884	4.04331	predicted	Rattus norvegicus	blood pressure	cardiovascular	Hypotensive activity in anaesthetized albino rat assessed as change in diastolic arterial blood pressure at 30 mg/kg, ip after 5 mins relative to control
716216	molregno	4.51744	4.04331	predicted	Rattus norvegicus	blood pressure	cardiovascular	Hypotensive activity in anaesthetized albino rat assessed as change in diastolic arterial blood pressure at 5 mg/kg, ip after 5 mins relative to control
716216	molregno	4.83884	4.04331	predicted	Rattus norvegicus	blood pressure	cardiovascular	Hypotensive activity in anaesthetized albino rat assessed as change in diastolic arterial blood pressure at 60 mg/kg, ip after 5 mins relative to control
PRAZOSIN	chemblDrug	4.90211	8.10791	actual	Rattus norvegicus	blood pressure	cardiovascular	Antihypertensive activity in spontaneously hypertensive rat assessed as decrease in blood pressure at 5 mg/kg, po after 1 hr by tail cuff method
PRAZOSIN	chemblDrug	4.73584	8.10791	actual	Rattus norvegicus	blood pressure	cardiovascular	Antihypertensive activity in spontaneously hypertensive rat assessed as decrease in blood pressure at 5 mg/kg, po after 2 hrs by tail cuff method
PRAZOSIN	chemblDrug	4.50991	8.10791	actual	Rattus norvegicus	blood pressure	cardiovascular	Antihypertensive activity in spontaneously hypertensive rat assessed as decrease in blood pressure at 5 mg/kg, po after 3 hrs by tail cuff method
PRAZOSIN	chemblDrug	4.56873	8.10791	actual	Rattus norvegicus	blood pressure	cardiovascular	Antihypertensive activity in spontaneously hypertensive rat assessed as decrease in blood pressure at 5 mg/kg, po after 4 hrs by tail cuff method
PRAZOSIN	chemblDrug	4.97958	8.10791	actual	Rattus norvegicus	blood pressure	cardiovascular	Antihypertensive activity in spontaneously hypertensive rats (SHR) at 5 mg/kg dose (po) after 1 h
PRAZOSIN	chemblDrug	4.86789	8.10791	actual	Rattus norvegicus	blood pressure	cardiovascular	Antihypertensive activity in spontaneously hypertensive rats (SHR) at 5 mg/kg dose (po) after 6 h
PRAZOSIN	chemblDrug	4.89645	8.10791	actual	Rattus norvegicus	blood pressure	cardiovascular	Antihypertensive activity on spontaneously hypertensive rats, when administered orally at a dose 3 mg/kg
78533	molregno	4.61783	4.01694	predicted	Rattus norvegicus	blood pressure	cardiovascular	Antihypertensive activity was determined by percent reduction in blood pressure after 1 hr upon peroral administration of 5 mg/kg dose in spontaneously hypertensive rats(SHR).
78178	molregno	4.83884	5.55595	predicted	Rattus norvegicus	blood pressure	cardiovascular	Antihypertensive activity was determined by percent reduction in blood pressure after 1 hr upon peroral administration of 5 mg/kg dose in spontaneously hypertensive rats(SHR).
78251	molregno	4.65171	4.01918	predicted	Rattus norvegicus	blood pressure	cardiovascular	Antihypertensive activity was determined by percent reduction in blood pressure after 1 hr upon peroral administration of 5 mg/kg dose in spontaneously hypertensive rats(SHR).
78091	molregno	5.16219	4.09227	predicted	Rattus norvegicus	blood pressure	cardiovascular	Antihypertensive activity was determined by percent reduction in blood pressure after 1 hr upon peroral administration of 5 mg/kg dose in spontaneously hypertensive rats(SHR).
PRAZOSIN	chemblDrug	4.97958	8.10791	actual	Rattus norvegicus	blood pressure	cardiovascular	Antihypertensive activity was determined by percent reduction in blood pressure after 1 hr upon peroral administration of 5 mg/kg dose in spontaneously hypertensive rats(SHR).
78251	molregno	4.58297	4.01918	predicted	Rattus norvegicus	blood pressure	cardiovascular	Antihypertensive activity was determined by percent reduction in blood pressure after 4 hr upon peroral administration of 3 mg/kg dose in spontaneously hypertensive rats(SHR).
78091	molregno	4.83884	4.09227	predicted	Rattus norvegicus	blood pressure	cardiovascular	Antihypertensive activity was determined by percent reduction in blood pressure after 6 hr upon peroral administration of 5 mg/kg dose in spontaneously hypertensive rats(SHR).
PRAZOSIN	chemblDrug	4.86789	8.10791	actual	Rattus norvegicus	blood pressure	cardiovascular	Antihypertensive activity was determined by percent reduction in blood pressure after 6 hr upon peroral administration of 5 mg/kg dose in spontaneously hypertensive rats(SHR).
38140	molregno	5.58731	4.08729	predicted	Rattus norvegicus	blood pressure	cardiovascular	Compound was tested for its effect in reducing the mean blood pressure after 2 min in male wistar rats
PRAZOSIN	chemblDrug	5.12412	8.10791	actual	Rattus norvegicus	blood pressure	cardiovascular	Compound was tested for its effect in reducing the mean blood pressure after 2 min in male wistar rats
255747	molregno	4.61783	4.17368	predicted	Rattus norvegicus	blood pressure	cardiovascular	Percent reduction in blood pressure in spontaneously hypertensive rats (SHR) at peroral dose of 5 mg/kg was determined after 1 hr
255787	molregno	4.50991	5.07174	predicted	Rattus norvegicus	blood pressure	cardiovascular	Percent reduction in blood pressure in spontaneously hypertensive rats (SHR) at peroral dose of 5 mg/kg was determined after 1 hr
255747	molregno	4.6847	4.17368	predicted	Rattus norvegicus	blood pressure	cardiovascular	Percent reduction in blood pressure in spontaneously hypertensive rats (SHR) at peroral dose of 5 mg/kg was determined after 1 hr
PRAZOSIN	chemblDrug	4.97958	8.10791	actual	Rattus norvegicus	blood pressure	cardiovascular	Percent reduction in blood pressure in spontaneously hypertensive rats (SHR) at peroral dose of 5 mg/kg was determined after 1 hr
255747	molregno	4.61783	4.17368	predicted	Rattus norvegicus	blood pressure	cardiovascular	Percent reduction in blood pressure in spontaneously hypertensive rats (SHR) at peroral dose of 5 mg/kg was determined after 6 hr
255937	molregno	4.65171	4.17368	predicted	Rattus norvegicus	blood pressure	cardiovascular	Percent reduction in blood pressure in spontaneously hypertensive rats (SHR) at peroral dose of 5 mg/kg was determined after 6 hr
255747	molregno	4.74834	4.17368	predicted	Rattus norvegicus	blood pressure	cardiovascular	Percent reduction in blood pressure in spontaneously hypertensive rats (SHR) at peroral dose of 5 mg/kg was determined after 6 hr
PRAZOSIN	chemblDrug	4.86789	8.10791	actual	Rattus norvegicus	blood pressure	cardiovascular	Percent reduction in blood pressure in spontaneously hypertensive rats (SHR) at peroral dose of 5 mg/kg was determined after 6 hr
3840	molregno	4.58297	4.49603	predicted	Rattus norvegicus	blood pressure	cardiovascular	Percent reduction in Spontaneously hypertensive rat blood pressure after 1 h of 3 mg/kg, po administration
PRAZOSIN	chemblDrug	4.71689	8.10791	actual	Rattus norvegicus	blood pressure	cardiovascular	Percent reduction in Spontaneously hypertensive rat blood pressure after 1 h of 3 mg/kg, po administration
3939	molregno	4.95227	4.7333	predicted	Rattus norvegicus	blood pressure	cardiovascular	Percent reduction in Spontaneously hypertensive rat blood pressure after 1 hr of 3 mg/kg, po administration
3776	molregno	4.54704	4.86192	predicted	Rattus norvegicus	blood pressure	cardiovascular	Percent reduction in Spontaneously hypertensive rat blood pressure after 4.5 hr of 3 mg/kg, po administration
3840	molregno	4.74834	4.49603	predicted	Rattus norvegicus	blood pressure	cardiovascular	Percent reduction in Spontaneously hypertensive rat blood pressure after 4.5 hr of 3 mg/kg, po administration
3853	molregno	4.71689	4.2785	predicted	Rattus norvegicus	blood pressure	cardiovascular	Percent reduction in Spontaneously hypertensive rat blood pressure after 4.5 hr of 3 mg/kg, po administration
3939	molregno	4.74834	4.7333	predicted	Rattus norvegicus	blood pressure	cardiovascular	Percent reduction in Spontaneously hypertensive rat blood pressure after 4.5 hr of 3 mg/kg, po administration
PRAZOSIN	chemblDrug	4.71689	8.10791	actual	Rattus norvegicus	blood pressure	cardiovascular	Percent reduction of SHR (Spontaneous Hypertensive Rat) blood pressure at 1 hr at a dose 3 mg/kg peroral administration
1262930	molregno	5.69688	4.07291	predicted	Rattus norvegicus	induced contractions in vessels ex vivo	cardiovascular	Antidyslipidemic activity in rat hyperlipidemic model assessed as decrease is plasma total cholesterol level at 56 umol/kg, ip after 24 hrs relative to control
PRAZOSIN	chemblDrug	4.54704	8.10791	actual	Rattus norvegicus	blood pressure	cardiovascular	Antihypertensive activity as percentage fall in systolic blood pressure in spontaneously hypertensive rats 1 hr after 0.31 mg/kg po administration
PRAZOSIN	chemblDrug	4.77911	8.10791	actual	Rattus norvegicus	blood pressure	cardiovascular	Antihypertensive activity as percentage fall in systolic blood pressure in spontaneously hypertensive rats 1 hr after 12.5 mg/kg po administration
PRAZOSIN	chemblDrug	4.54704	8.10791	actual	Rattus norvegicus	blood pressure	cardiovascular	Antihypertensive activity as percentage fall in systolic blood pressure in spontaneously hypertensive rats 2 hr after 0.31 mg/kg po administration
PRAZOSIN	chemblDrug	5.31055	8.10791	actual	Rattus norvegicus	blood pressure	cardiovascular	Antihypertensive activity as percentage fall in systolic blood pressure in spontaneously hypertensive rats 2 hr after 12.5 mg/kg po administration
PRAZOSIN	chemblDrug	4.61783	8.10791	actual	Rattus norvegicus	blood pressure	cardiovascular	Antihypertensive activity as percentage fall in systolic blood pressure in spontaneously hypertensive rats 3h after 0.31 mg/kg po administration
PRAZOSIN	chemblDrug	5.05949	8.10791	actual	Rattus norvegicus	blood pressure	cardiovascular	Antihypertensive activity as percentage fall in systolic blood pressure in spontaneously hypertensive rats 3h after 12.5 mg/kg po administration
PRAZOSIN	chemblDrug	4.77911	8.10791	actual	Rattus norvegicus	blood pressure	cardiovascular	Antihypertensive activity as percentage fall in systolic blood pressure in spontaneously hypertensive rats 4 hr after 0.31 mg/kg po administration
PRAZOSIN	chemblDrug	4.92457	8.10791	actual	Rattus norvegicus	blood pressure	cardiovascular	Antihypertensive activity as percentage fall in systolic blood pressure in spontaneously hypertensive rats 4 hr after 12.5 mg/kg po administration
34027	molregno	5.13686	4.04349	predicted	Rattus norvegicus	blood pressure	cardiovascular	Antihypertensive activity as percentage fall in systolic blood pressure in spontaneously hypertensive rats after a period of 1 hr for a dose of 50 mg/kg
34921	molregno	4.83884	4.01881	predicted	Rattus norvegicus	blood pressure	cardiovascular	Antihypertensive activity as percentage fall in systolic blood pressure in spontaneously hypertensive rats after a period of 1 hr for a dose of 50 mg/kg
716216	molregno	4.6847	4.04331	predicted	Rattus norvegicus	blood pressure	cardiovascular	Hypotensive activity in anaesthetized albino rat assessed as change in systolic arterial blood pressure at 15 mg/kg, ip after 5 mins relative to control
716216	molregno	4.96324	4.04331	predicted	Rattus norvegicus	blood pressure	cardiovascular	Hypotensive activity in anaesthetized albino rat assessed as change in systolic arterial blood pressure at 30 mg/kg, ip after 5 mins relative to control
716216	molregno	4.50233	4.04331	predicted	Rattus norvegicus	blood pressure	cardiovascular	Hypotensive activity in anaesthetized albino rat assessed as change in systolic arterial blood pressure at 5 mg/kg, ip after 5 mins relative to control
716216	molregno	4.96324	4.04331	predicted	Rattus norvegicus	blood pressure	cardiovascular	Hypotensive activity in anaesthetized albino rat assessed as change in systolic arterial blood pressure at 60 mg/kg, ip after 5 mins relative to control
PRAZOSIN	chemblDrug	6.40358	8.10791	actual	Canis lupus familiaris	blood pressure	cardiovascular	Peak effect after 2-4 hours systolic blood pressure after 1 day of oral administration in renal hypertensive dogs at dose 0.3 mg/kg
PRAZOSIN	chemblDrug	7.0646	8.10791	actual	Canis lupus familiaris	blood pressure	cardiovascular	Peak effect after 2-4 hours systolic blood pressure after 1 days of oral administration in renal hypertensive dogs at dose 0.3 mg/kg
PRAZOSIN	chemblDrug	8.69358	8.10791	actual	Canis lupus familiaris	blood pressure	cardiovascular	Peak effect after 2-4 hours systolic blood pressure after 2 day of oral administration in renal hypertensive dogs at dose 0.3 mg/kg
PRAZOSIN	chemblDrug	6.71896	8.10791	actual	Canis lupus familiaris	blood pressure	cardiovascular	Peak effect after 2-4 hours systolic blood pressure after 2 day of oral administration in renal hypertensive dogs at dose 0.3 mg/kg
PRAZOSIN	chemblDrug	6.38103	8.10791	actual	Canis lupus familiaris	blood pressure	cardiovascular	Peak effect after 2-4 hours systolic blood pressure after 3 days of oral administration in renal hypertensive dogs at dose 0.3 mg/kg
PRAZOSIN	chemblDrug	7.0646	8.10791	actual	Canis lupus familiaris	blood pressure	cardiovascular	Peak effect after 2-4 hours systolic blood pressure after 3 days of oral administration in renal hypertensive dogs at dose 0.3 mg/kg
PRAZOSIN	chemblDrug	6.38103	8.10791	actual	Canis lupus familiaris	blood pressure	cardiovascular	Peak effect after 2-4 hours systolic blood pressure after 7 days of oral administration in renal hypertensive dogs at dose 0.3 mg/kg
PRAZOSIN	chemblDrug	8.69358	8.10791	actual	Canis lupus familiaris	blood pressure	cardiovascular	Peak effect after 2-4 hours systolic blood pressure after 7 days of oral administration in renal hypertensive dogs at dose 0.3 mg/kg
PRAZOSIN	chemblDrug	4.54704	8.10791	actual	Rattus norvegicus	blood pressure	cardiovascular	Percentage fall in systolic blood pressure after 1 hr at 0.31 mg/kg given perorally
PRAZOSIN	chemblDrug	4.77911	8.10791	actual	Rattus norvegicus	blood pressure	cardiovascular	Percentage fall in systolic blood pressure after 1 hr at 1.25 mg/kg given perorally
PRAZOSIN	chemblDrug	4.92457	8.10791	actual	Rattus norvegicus	blood pressure	cardiovascular	Percentage fall in systolic blood pressure after 2 hr at 0.31 mg/kg given perorally
PRAZOSIN	chemblDrug	5.31055	8.10791	actual	Rattus norvegicus	blood pressure	cardiovascular	Percentage fall in systolic blood pressure after 2 hr at 1.25 mg/kg given perorally
PRAZOSIN	chemblDrug	4.61783	8.10791	actual	Rattus norvegicus	blood pressure	cardiovascular	Percentage fall in systolic blood pressure after 3 hr at 0.31 mg/kg given perorally
PRAZOSIN	chemblDrug	5.05949	8.10791	actual	Rattus norvegicus	blood pressure	cardiovascular	Percentage fall in systolic blood pressure after 3 hr at 1.25 mg/kg given perorally
PRAZOSIN	chemblDrug	4.77911	8.10791	actual	Rattus norvegicus	blood pressure	cardiovascular	Percentage fall in systolic blood pressure after 4 hr at 0.31 mg/kg given perorally
PRAZOSIN	chemblDrug	4.92457	8.10791	actual	Rattus norvegicus	blood pressure	cardiovascular	Percentage fall in systolic blood pressure after 4 hr at 1.25 mg/kg given perorally
34027	molregno	4.80926	4.04349	predicted	Rattus norvegicus	blood pressure	cardiovascular	Percentage fall in systolic blood pressure in spontaneously hypertensive rats after 2 hr following 50 mg/kg p.o.
34027	molregno	4.77911	4.04349	predicted	Rattus norvegicus	blood pressure	cardiovascular	Percentage fall in systolic blood pressure in spontaneously hypertensive rats after 2 hr following 50 mg/kg p.o.
34921	molregno	4.92457	4.01881	predicted	Rattus norvegicus	blood pressure	cardiovascular	Percentage fall in systolic blood pressure in spontaneously hypertensive rats after 2 hr following 50 mg/kg p.o.
PRAZOSIN	chemblDrug	6.4055	8.10791	actual	Canis lupus familiaris	blood pressure	cardiovascular	Systolic blood pressure after 0 hours of oral administration in renal hypertensive dogs at dose 0.1 mg/kg
PRAZOSIN	chemblDrug	6.4018	8.10791	actual	Canis lupus familiaris	blood pressure	cardiovascular	Systolic blood pressure after 0 hours of oral administration in renal hypertensive dogs at dose 0.3 mg/kg
PRAZOSIN	chemblDrug	6.38897	8.10791	actual	Canis lupus familiaris	blood pressure	cardiovascular	Systolic blood pressure after 0 hours of oral administration in renal hypertensive dogs at dose 0.5 mg/kg
PRAZOSIN	chemblDrug	6.38556	8.10791	actual	Canis lupus familiaris	blood pressure	cardiovascular	Systolic blood pressure after 2 hours of oral administration in renal hypertensive dogs at dose 0.1 mg/kg
PRAZOSIN	chemblDrug	6.3827	8.10791	actual	Canis lupus familiaris	blood pressure	cardiovascular	Systolic blood pressure after 2 hours of oral administration in renal hypertensive dogs at dose 0.3 mg/kg
PRAZOSIN	chemblDrug	6.43976	8.10791	actual	Canis lupus familiaris	blood pressure	cardiovascular	Systolic blood pressure after 2 hr of oral administration in renal hypertensive dogs at dose 0.5 mg/kg
PRAZOSIN	chemblDrug	6.3815	8.10791	actual	Canis lupus familiaris	blood pressure	cardiovascular	Systolic blood pressure after 4 hr of oral administration in renal hypertensive dogs at dose 0.1 mg/kg
PRAZOSIN	chemblDrug	6.38103	8.10791	actual	Canis lupus familiaris	blood pressure	cardiovascular	Systolic blood pressure after 4 hr of oral administration in renal hypertensive dogs at dose 0.3 mg/kg
PRAZOSIN	chemblDrug	6.50851	8.10791	actual	Canis lupus familiaris	blood pressure	cardiovascular	Systolic blood pressure after 4 hr of oral administration in renal hypertensive dogs at dose 0.5 mg/kg
PRAZOSIN	chemblDrug	6.39184	8.10791	actual	Canis lupus familiaris	blood pressure	cardiovascular	Systolic blood pressure after 6 hr of oral administration in renal hypertensive dogs at dose 0.1 mg/kg
PRAZOSIN	chemblDrug	6.37873	8.10791	actual	Canis lupus familiaris	blood pressure	cardiovascular	Systolic blood pressure after 6 hr of oral administration in renal hypertensive dogs at dose 0.3 mg/kg
PRAZOSIN	chemblDrug	6.50851	8.10791	actual	Canis lupus familiaris	blood pressure	cardiovascular	Systolic blood pressure after 6 hr of oral administration in renal hypertensive dogs at dose 0.5 mg/kg
PRAZOSIN	chemblDrug	6.39494	8.10791	actual	Canis lupus familiaris	blood pressure	cardiovascular	Systolic blood pressure after 8 hr of oral administration in renal hypertensive dogs at dose 0.1 mg/kg
PRAZOSIN	chemblDrug	6.3815	8.10791	actual	Canis lupus familiaris	blood pressure	cardiovascular	Systolic blood pressure after 8 hr of oral administration in renal hypertensive dogs at dose 0.3 mg/kg
PRAZOSIN	chemblDrug	6.39283	8.10791	actual	Canis lupus familiaris	blood pressure	cardiovascular	Systolic blood pressure after 8 hr of oral administration in renal hypertensive dogs at dose 0.5 mg/kg
127536	molregno	4.58297	4.43734	predicted	Rattus norvegicus	blood pressure	cardiovascular	Systolic blood pressure after administration of a single oral dose (20 mg/kg) in spontaneously hypertensive rats.
127500	molregno	4.74834	4.07382	predicted	Rattus norvegicus	blood pressure	cardiovascular	Systolic blood pressure after administration of a single oral dose (20 mg/kg) in spontaneously hypertensive rats.
34921	molregno	4.80926	4.01881	predicted	Rattus norvegicus	blood pressure	cardiovascular	The antihypertensive activity as percentage fall in systolic blood pressure in spontaneously hypertensive rats after a period of 1 hr for a dose of 25 mg/kg po
34027	molregno	4.6847	4.04349	predicted	Rattus norvegicus	blood pressure	cardiovascular	The antihypertensive activity as percentage fall in systolic blood pressure in spontaneously hypertensive rats after a period of 1 hr for a dose of 75 mg/kg po
34027	molregno	4.80926	4.04349	predicted	Rattus norvegicus	blood pressure	cardiovascular	The antihypertensive activity as percentage fall in systolic blood pressure in spontaneously hypertensive rats after a period of 2 hr for a dose of 75 mg/kg po
34027	molregno	4.65171	4.04349	predicted	Rattus norvegicus	blood pressure	cardiovascular	The antihypertensive activity as percentage fall in systolic blood pressure in spontaneously hypertensive rats after a period of 4 hr for a dose of 75 mg/kg po
497851	molregno	6.5007	4.24855	predicted	Rattus norvegicus	heart rate	cardiovascular	Antiarrhythmic activity in Ivanovas rat assessed as increase LD100 at 5 mg/kg, iv administered 5 mins before aconitine infusion
262054	molregno	4.65171	4.01726	predicted	Rattus norvegicus	heart rate	cardiovascular	Antihypertensive activity in conscious spontaneously hypertensive rat (SHR), percent change in heart rate (beats/min) after 1 hr at 10 mg/kg peroral dose
262054	molregno	4.83884	4.01726	predicted	Rattus norvegicus	heart rate	cardiovascular	Antihypertensive activity in conscious spontaneously hypertensive rat (SHR), percent change in heart rate (beats/min) after 1 hr at 3 mg/kg peroral dose
262054	molregno	4.86789	4.01726	predicted	Rattus norvegicus	heart rate	cardiovascular	Antihypertensive activity in conscious spontaneously hypertensive rat (SHR), percent change in heart rate (beats/min) after 12 hr at 10 mg/kg peroral dose
262054	molregno	4.54704	4.01726	predicted	Rattus norvegicus	heart rate	cardiovascular	Antihypertensive activity in conscious spontaneously hypertensive rat (SHR), percent change in heart rate (beats/min) after 2 hr at 10 mg/kg peroral dose
262054	molregno	4.74834	4.01726	predicted	Rattus norvegicus	heart rate	cardiovascular	Antihypertensive activity in conscious spontaneously hypertensive rat (SHR), percent change in heart rate (beats/min) after 4 hr at 10 mg/kg peroral dose
262054	molregno	4.58297	4.01726	predicted	Rattus norvegicus	heart rate	cardiovascular	Antihypertensive activity in conscious spontaneously hypertensive rat (SHR), percent change in heart rate (beats/min) after 4 hr at 3 mg/kg peroral dose
262054	molregno	4.61783	4.01726	predicted	Rattus norvegicus	heart rate	cardiovascular	Antihypertensive activity in conscious spontaneously hypertensive rat (SHR), percent change in heart rate (beats/min) after 8 hr at 3 mg/kg peroral dose
PRAZOSIN	chemblDrug	6.71896	8.10791	actual	Canis lupus familiaris	heart rate	cardiovascular	Heart rate after 2 hours of oral administration in renal hypertensive dogs at dose 0.1 mg/kg
PRAZOSIN	chemblDrug	6.66887	8.10791	actual	Canis lupus familiaris	heart rate	cardiovascular	Heart rate after 2 hours of oral administration in renal hypertensive dogs at dose 0.3 mg/kg
PRAZOSIN	chemblDrug	6.86543	8.10791	actual	Canis lupus familiaris	heart rate	cardiovascular	Heart rate after 4 hours of oral administration in renal hypertensive dogs at dose 0.1 mg/kg
PRAZOSIN	chemblDrug	8.69358	8.10791	actual	Canis lupus familiaris	heart rate	cardiovascular	Heart rate after 4 hours of oral administration in renal hypertensive dogs at dose 0.3 mg/kg
PRAZOSIN	chemblDrug	6.26033	8.10791	actual	Canis lupus familiaris	heart rate	cardiovascular	Heart rate after 4 hours of oral administration in renal hypertensive dogs at dose 0.5 mg/kg
PRAZOSIN	chemblDrug	7.0646	8.10791	actual	Canis lupus familiaris	heart rate	cardiovascular	Heart rate after 6 hours of oral administration in renal hypertensive dogs at dose 0.1 mg/kg
PRAZOSIN	chemblDrug	6.60094	8.10791	actual	Canis lupus familiaris	heart rate	cardiovascular	Heart rate after 6 hours of oral administration in renal hypertensive dogs at dose 0.3 mg/kg
PRAZOSIN	chemblDrug	6.96309	8.10791	actual	Canis lupus familiaris	heart rate	cardiovascular	Heart rate after 8 hours of oral administration in renal hypertensive dogs at dose 0.1 mg/kg
PRAZOSIN	chemblDrug	8.69358	8.10791	actual	Canis lupus familiaris	heart rate	cardiovascular	Heart rate after 8 hours of oral administration in renal hypertensive dogs at dose 0.3 mg/kg
127536	molregno	9.52288	4.43734	predicted	Oryctolagus cuniculus	induced contractions in vessels ex vivo	cardiovascular	Blockade of calcium-evoked contractions evaluated in depolarized rabbit aortic strips
127012	molregno	8.58503	4.50169	predicted	Oryctolagus cuniculus	induced contractions in vessels ex vivo	cardiovascular	Blockade of calcium-evoked contractions evaluated in depolarized rabbit aortic strips
126750	molregno	8.58503	4.40642	predicted	Oryctolagus cuniculus	induced contractions in vessels ex vivo	cardiovascular	Blockade of calcium-evoked contractions evaluated in depolarized rabbit aortic strips
127421	molregno	8.82391	4.19247	predicted	Oryctolagus cuniculus	induced contractions in vessels ex vivo	cardiovascular	Blockade of calcium-evoked contractions evaluated in depolarized rabbit aortic strips
127500	molregno	8.79588	4.07382	predicted	Oryctolagus cuniculus	induced contractions in vessels ex vivo	cardiovascular	Blockade of calcium-evoked contractions evaluated in depolarized rabbit aortic strips
1763632	molregno	8.5376	4.30379	predicted	Rattus norvegicus	induced contractions in vessels ex vivo	cardiovascular	Inhibition constant by its ability to inhibit (act through Ca++ ion channel) contractions induced by K+ depolarization in rat dorsal aorta
254585	molregno	8.20066	4.15892	predicted	Rattus norvegicus	induced contractions in vessels ex vivo	cardiovascular	Inhibition constant by its ability to inhibit (act through Ca++ ion channel) contractions induced by K+ depolarization in rat dorsal aorta
1383696	molregno	7.50864	4.15892	predicted	Rattus norvegicus	induced contractions in vessels ex vivo	cardiovascular	Inhibition constant by its ability to inhibit (act through Ca++ ion channel) contractions induced by K+ depolarization in rat dorsal aorta
1383638	molregno	8.4437	4.15892	predicted	Rattus norvegicus	induced contractions in vessels ex vivo	cardiovascular	Inhibition constant by its ability to inhibit (act through Ca++ ion channel) contractions induced by K+ depolarization in rat dorsal aorta
1387489	molregno	6.97062	4.30379	predicted	Rattus norvegicus	induced contractions in vessels ex vivo	cardiovascular	Inhibition constant by its ability to inhibit (act through Ca++ ion channel) contractions induced by K+ depolarization in rat dorsal aorta
PRAZOSIN	chemblDrug	6	8.10791	actual	Rattus norvegicus	induced contractions in vessels ex vivo	cardiovascular	Inhibition constant by its ability to inhibit (act through Ca++ ion channel) contractions induced by K+ depolarization in rat dorsal aorta
127613	molregno	4.81522	4.23096	predicted	Oryctolagus cuniculus	induced contractions in vessels ex vivo	cardiovascular	Recovery of the initial contraction of rabbit aortic strips, blocked at 10e-4 M concentration.
127421	molregno	4.53971	4.19247	predicted	Oryctolagus cuniculus	induced contractions in vessels ex vivo	cardiovascular	Recovery of the initial contraction of rabbit aortic strips, blocked at 10e-4 M concentration.
258265	molregno	7.50004	4.04866	predicted	Rattus norvegicus	induced contractions in vessels ex vivo	cardiovascular	Competitive antagonism against serotonin-induced contractions in rat aorta ring stripped of endothelium
257892	molregno	6.98001	4.45	predicted	Rattus norvegicus	induced contractions in vessels ex vivo	cardiovascular	Competitive antagonism against serotonin-induced contractions in rat aorta ring stripped of endothelium
ALOSETRON	chemblDrug	6.95581	4.36652	predicted	Mus musculus	induced contractions in vessels ex vivo	cardiovascular	Inhibition of 5-HT induced-bradycardia in ICR mouse von Bezold-Jarisch reflex model at 1 mg/kg, po after 60 mins relative to control
ONDANSETRON	chemblDrug	5.23704	5	actual	Rattus norvegicus	induced contractions in vessels ex vivo	cardiovascular	Percent inhibition of serotonin-induced B-J reflex (Bezold-Jarisch reflex)in the right femoral vein of rat at a dose of 2 ug/kg
ONDANSETRON	chemblDrug	6.60094	5	actual	Rattus norvegicus	induced contractions in vessels ex vivo	cardiovascular	Percent inhibition of serotonin-induced B-J reflex (Bezold-Jarisch reflex)in the right femoral vein of rat at a dose of 20 ug/kg
ONDANSETRON	chemblDrug	5.84815	5	actual	Rattus norvegicus	induced contractions in vessels ex vivo	cardiovascular	Percent maximum inhibition against Bezold-Jarisch reflex in 5 rats at a dose of 6 ug/kg, iv
1742610	molregno	8.69358	4.31191	predicted	Mus musculus	arrythmia	cardiovascular	Antiarrhythmic activity in Swiss albino mouse assessed as protection against chloroform-induced fibrillation at 100 mg/kg, sc treated 20 mins before chloroform challenge
453234	molregno	7.42295	4.01632	predicted	Canis lupus familiaris	blood pressure	cardiovascular	Antihypertensive activity against angiopoietin 2-induced pressor response in conscious normotensive Beagle dog assessed as rate of change of mean arterial blood pressure at 2.13 mg/kg, po after 1 hr
453235	molregno	6.99986	4.06242	predicted	Canis lupus familiaris	blood pressure	cardiovascular	Antihypertensive activity against angiopoietin 2-induced pressor response in conscious normotensive Beagle dog assessed as rate of change of mean arterial blood pressure at 2.13 mg/kg, po after 1 hr
453234	molregno	7.38658	4.01632	predicted	Canis lupus familiaris	blood pressure	cardiovascular	Antihypertensive activity against angiopoietin 2-induced pressor response in conscious normotensive Beagle dog assessed as rate of change of mean diastolic blood pressure at 2.13 mg/kg, po after 1 hr
453235	molregno	6.98408	4.06242	predicted	Canis lupus familiaris	blood pressure	cardiovascular	Antihypertensive activity against angiopoietin 2-induced pressor response in conscious normotensive Beagle dog assessed as rate of change of mean diastolic blood pressure at 2.13 mg/kg, po after 1 hr
453234	molregno	7.59119	4.01632	predicted	Canis lupus familiaris	blood pressure	cardiovascular	Antihypertensive activity against angiopoietin 2-induced pressor response in conscious normotensive Beagle dog assessed as rate of change of mean systolic blood pressure at 2.13 mg/kg, po after 1 hr
453235	molregno	7.03521	4.06242	predicted	Canis lupus familiaris	blood pressure	cardiovascular	Antihypertensive activity against angiopoietin 2-induced pressor response in conscious normotensive Beagle dog assessed as rate of change of mean systolic blood pressure at 2.13 mg/kg, po after 1 hr
ONDANSETRON	chemblDrug	4.51744	5	actual	Rattus norvegicus	arrythmia	cardiovascular	5-hydroxytryptamine 3 receptor antagonistic activity was measured by the inhibition of 5H+ T-induced bradycardia after po administration of 100 ug/kg dose in urethane-anesthetized rats
ONDANSETRON	chemblDrug	4.51744	5	actual	Rattus norvegicus	arrythmia	cardiovascular	5-hydroxytryptamine 3 receptor antagonistic activity was measured by the inhibition of 5H+ T-induced bradycardia after po administration of 100 ug/kg dose in urethane-anesthetized rats
ONDANSETRON	chemblDrug	5.99347	5	actual	Rattus norvegicus	arrythmia	cardiovascular	5-hydroxytryptamine 3 receptor antagonistic activity was measured by the inhibition of 5H+ T-induced bradycardia after po administration of 1000 ug/kg dose in urethane-anesthetized rats
ONDANSETRON	chemblDrug	5.99347	5	actual	Rattus norvegicus	arrythmia	cardiovascular	5-hydroxytryptamine 3 receptor antagonistic activity was measured by the inhibition of 5H+ T-induced bradycardia after po administration of 1000 ug/kg dose in urethane-anesthetized rats
ONDANSETRON	chemblDrug	5.52956	5	actual	Rattus norvegicus	arrythmia	cardiovascular	5-hydroxytryptamine 3 receptor antagonistic activity was measured by the inhibition of 5H+ T-induced bradycardia after po administration of 300 ug/kg dose in urethane-anesthetized rats
ONDANSETRON	chemblDrug	5.52956	5	actual	Rattus norvegicus	arrythmia	cardiovascular	5-hydroxytryptamine 3 receptor antagonistic activity was measured by the inhibition of 5H+ T-induced bradycardia after po administration of 300 ug/kg dose in urethane-anesthetized rats
ONDANSETRON	chemblDrug	6.01894	5	actual	Rattus norvegicus	arrythmia	cardiovascular	Compound was tested for the inhibition of 5-HT-induced bradycardia after peroral administration of 1 mg/kg at 0.5 hours in urethane-anesthetized rats
ONDANSETRON	chemblDrug	6.01894	5	actual	Rattus norvegicus	arrythmia	cardiovascular	Compound was tested for the inhibition of 5-HT-induced bradycardia after peroral administration of 1 mg/kg at 0.5 hours in urethane-anesthetized rats
ONDANSETRON	chemblDrug	5.99347	5	actual	Rattus norvegicus	arrythmia	cardiovascular	Compound was tested for the inhibition of 5-HT-induced bradycardia after peroral administration of 1 mg/kg at 1 hour in urethane-anesthetized rats
ONDANSETRON	chemblDrug	5.99347	5	actual	Rattus norvegicus	arrythmia	cardiovascular	Compound was tested for the inhibition of 5-HT-induced bradycardia after peroral administration of 1 mg/kg at 1 hour in urethane-anesthetized rats
ONDANSETRON	chemblDrug	10.1	5	actual	Homo sapiens	induced contractions in vessels ex vivo	cardiovascular	Evaluated for the antagonistic activity against Serotonin 5-hydroxytryptamine 3 receptor in isolated perfused rabbit heart (RH)
ONDANSETRON	chemblDrug	10.1	5	actual	Homo sapiens	induced contractions in vessels ex vivo	cardiovascular	Evaluated for the antagonistic activity against Serotonin 5-hydroxytryptamine 3 receptor in isolated perfused rabbit heart (RH)
ONDANSETRON	chemblDrug	10.1	5	actual	Homo sapiens	induced contractions in vessels ex vivo	cardiovascular	Evaluated for the antagonistic activity against Serotonin 5-hydroxytryptamine 3 receptor in isolated perfused rabbit heart (RH)
ONDANSETRON	chemblDrug	10.1	5	actual	Homo sapiens	induced contractions in vessels ex vivo	cardiovascular	Evaluated for the antagonistic activity against Serotonin 5-hydroxytryptamine 3 receptor in isolated perfused rabbit heart (RH)
ONDANSETRON	chemblDrug	10.1	5	actual	Homo sapiens	induced contractions in vessels ex vivo	cardiovascular	Evaluated for the antagonistic activity against Serotonin 5-hydroxytryptamine 3 receptor in isolated perfused rabbit heart (RH)
PRAZOSIN	chemblDrug	8.33999	8.10791	actual	Rattus norvegicus	induced contractions in vessels ex vivo	cardiovascular	Alpha-1 antagonistic activity against phenylephrine in rat aorta
PRAZOSIN	chemblDrug	8.33999	8.10791	actual	Rattus norvegicus	induced contractions in vessels ex vivo	cardiovascular	Alpha-1 antagonistic activity against phenylephrine in rat aorta
PRAZOSIN	chemblDrug	8.33999	8.10791	actual	Rattus norvegicus	induced contractions in vessels ex vivo	cardiovascular	Alpha-1 antagonistic activity against phenylephrine in rat aorta
PRAZOSIN	chemblDrug	9.29999	8.10791	actual	Rattus norvegicus	induced contractions in vessels ex vivo	cardiovascular	Alpha-1-adrenergic receptor antagonism was measured on ring segments of rat thoracic aorta contracted by phenylephrine
PRAZOSIN	chemblDrug	9.29999	8.10791	actual	Rattus norvegicus	induced contractions in vessels ex vivo	cardiovascular	Alpha-1-adrenergic receptor antagonism was measured on ring segments of rat thoracic aorta contracted by phenylephrine
PRAZOSIN	chemblDrug	9.29999	8.10791	actual	Rattus norvegicus	induced contractions in vessels ex vivo	cardiovascular	Alpha-1-adrenergic receptor antagonism was measured on ring segments of rat thoracic aorta contracted by phenylephrine
265802	molregno	8.75007	4.40484	predicted	Rattus norvegicus	induced contractions in vessels ex vivo	cardiovascular	Antagonism against Alpha-1 adrenergic receptor of rat aorta
265802	molregno	8.75007	4.40484	predicted	Rattus norvegicus	induced contractions in vessels ex vivo	cardiovascular	Antagonism against Alpha-1 adrenergic receptor of rat aorta
265802	molregno	8.75007	4.40484	predicted	Rattus norvegicus	induced contractions in vessels ex vivo	cardiovascular	Antagonism against Alpha-1 adrenergic receptor of rat aorta
PRAZOSIN	chemblDrug	10.38	8.10791	actual	Rattus norvegicus	induced contractions in vessels ex vivo	cardiovascular	Antagonism against Alpha-1 adrenergic receptor of rat aorta
PRAZOSIN	chemblDrug	10.38	8.10791	actual	Rattus norvegicus	induced contractions in vessels ex vivo	cardiovascular	Antagonism against Alpha-1 adrenergic receptor of rat aorta
PRAZOSIN	chemblDrug	10.38	8.10791	actual	Rattus norvegicus	induced contractions in vessels ex vivo	cardiovascular	Antagonism against Alpha-1 adrenergic receptor of rat aorta
PRAZOSIN	chemblDrug	9.41999	8.10791	actual	Homo sapiens	induced contractions in vessels ex vivo	cardiovascular	Antagonistic activity at Alpha-1 adrenergic receptor was performed on ring segments of rabbit thoracic aorta contracted by noradrenaline.
PRAZOSIN	chemblDrug	9.41999	8.10791	actual	Homo sapiens	induced contractions in vessels ex vivo	cardiovascular	Antagonistic activity at Alpha-1 adrenergic receptor was performed on ring segments of rabbit thoracic aorta contracted by noradrenaline.
PRAZOSIN	chemblDrug	9.41999	8.10791	actual	Homo sapiens	induced contractions in vessels ex vivo	cardiovascular	Antagonistic activity at Alpha-1 adrenergic receptor was performed on ring segments of rabbit thoracic aorta contracted by noradrenaline.
15242	molregno	7.04001	4.21619	predicted	Homo sapiens	induced contractions in vessels ex vivo	cardiovascular	pA2 value for phenylephrine antagonist towards at alpha-1 adrenergic receptor was determined in rabbit aorta
15242	molregno	7.04001	4.21619	predicted	Homo sapiens	induced contractions in vessels ex vivo	cardiovascular	pA2 value for phenylephrine antagonist towards at alpha-1 adrenergic receptor was determined in rabbit aorta
15242	molregno	7.04001	4.21619	predicted	Homo sapiens	induced contractions in vessels ex vivo	cardiovascular	pA2 value for phenylephrine antagonist towards at alpha-1 adrenergic receptor was determined in rabbit aorta
15203	molregno	7.28001	4.3851	predicted	Homo sapiens	induced contractions in vessels ex vivo	cardiovascular	pA2 value for phenylephrine antagonist towards at alpha-1 adrenergic receptor was determined in rabbit aorta
15203	molregno	7.28001	4.3851	predicted	Homo sapiens	induced contractions in vessels ex vivo	cardiovascular	pA2 value for phenylephrine antagonist towards at alpha-1 adrenergic receptor was determined in rabbit aorta
15203	molregno	7.28001	4.3851	predicted	Homo sapiens	induced contractions in vessels ex vivo	cardiovascular	pA2 value for phenylephrine antagonist towards at alpha-1 adrenergic receptor was determined in rabbit aorta
PRAZOSIN	chemblDrug	9	8.10791	actual	Homo sapiens	induced contractions in vessels ex vivo	cardiovascular	pA2 value for phenylephrine antagonist towards at alpha-1 adrenergic receptor was determined in rabbit aorta
PRAZOSIN	chemblDrug	9	8.10791	actual	Homo sapiens	induced contractions in vessels ex vivo	cardiovascular	pA2 value for phenylephrine antagonist towards at alpha-1 adrenergic receptor was determined in rabbit aorta
PRAZOSIN	chemblDrug	9	8.10791	actual	Homo sapiens	induced contractions in vessels ex vivo	cardiovascular	pA2 value for phenylephrine antagonist towards at alpha-1 adrenergic receptor was determined in rabbit aorta
15274	molregno	7.40001	4.3851	predicted	Homo sapiens	induced contractions in vessels ex vivo	cardiovascular	pA2 value for phenylephrine antagonist towards at alpha-1 adrenergic receptor was determined in rabbit aorta
15274	molregno	7.40001	4.3851	predicted	Homo sapiens	induced contractions in vessels ex vivo	cardiovascular	pA2 value for phenylephrine antagonist towards at alpha-1 adrenergic receptor was determined in rabbit aorta
15274	molregno	7.40001	4.3851	predicted	Homo sapiens	induced contractions in vessels ex vivo	cardiovascular	pA2 value for phenylephrine antagonist towards at alpha-1 adrenergic receptor was determined in rabbit aorta
758	molregno	7.41999	4.27227	predicted	Homo sapiens	induced contractions in vessels ex vivo	cardiovascular	Tested for functional alpha-antagonist activity against norepinephrine in rabbit aorta and pulmonary artery.
758	molregno	7.41999	4.27227	predicted	Homo sapiens	induced contractions in vessels ex vivo	cardiovascular	Tested for functional alpha-antagonist activity against norepinephrine in rabbit aorta and pulmonary artery.
758	molregno	7.41999	4.27227	predicted	Homo sapiens	induced contractions in vessels ex vivo	cardiovascular	Tested for functional alpha-antagonist activity against norepinephrine in rabbit aorta and pulmonary artery.
758	molregno	7.41999	4.27227	predicted	Homo sapiens	induced contractions in vessels ex vivo	cardiovascular	Tested for functional alpha-antagonist activity against norepinephrine in rabbit aorta and pulmonary artery.
758	molregno	7.41999	4.27227	predicted	Homo sapiens	induced contractions in vessels ex vivo	cardiovascular	Tested for functional alpha-antagonist activity against norepinephrine in rabbit aorta and pulmonary artery.
758	molregno	7.41999	4.27227	predicted	Homo sapiens	induced contractions in vessels ex vivo	cardiovascular	Tested for functional alpha-antagonist activity against norepinephrine in rabbit aorta and pulmonary artery.
517	molregno	7.25003	4.27227	predicted	Homo sapiens	induced contractions in vessels ex vivo	cardiovascular	Tested for functional alpha-antagonist activity against norepinephrine in rabbit aorta and pulmonary artery.
517	molregno	7.25003	4.27227	predicted	Homo sapiens	induced contractions in vessels ex vivo	cardiovascular	Tested for functional alpha-antagonist activity against norepinephrine in rabbit aorta and pulmonary artery.
517	molregno	7.25003	4.27227	predicted	Homo sapiens	induced contractions in vessels ex vivo	cardiovascular	Tested for functional alpha-antagonist activity against norepinephrine in rabbit aorta and pulmonary artery.
517	molregno	7.25003	4.27227	predicted	Homo sapiens	induced contractions in vessels ex vivo	cardiovascular	Tested for functional alpha-antagonist activity against norepinephrine in rabbit aorta and pulmonary artery.
517	molregno	7.25003	4.27227	predicted	Homo sapiens	induced contractions in vessels ex vivo	cardiovascular	Tested for functional alpha-antagonist activity against norepinephrine in rabbit aorta and pulmonary artery.
517	molregno	7.25003	4.27227	predicted	Homo sapiens	induced contractions in vessels ex vivo	cardiovascular	Tested for functional alpha-antagonist activity against norepinephrine in rabbit aorta and pulmonary artery.
PRAZOSIN	chemblDrug	8	8.10791	actual	Homo sapiens	induced contractions in vessels ex vivo	cardiovascular	Tested for functional alpha-antagonist activity against norepinephrine in rabbit aorta and pulmonary artery.
PRAZOSIN	chemblDrug	8	8.10791	actual	Homo sapiens	induced contractions in vessels ex vivo	cardiovascular	Tested for functional alpha-antagonist activity against norepinephrine in rabbit aorta and pulmonary artery.
PRAZOSIN	chemblDrug	8	8.10791	actual	Homo sapiens	induced contractions in vessels ex vivo	cardiovascular	Tested for functional alpha-antagonist activity against norepinephrine in rabbit aorta and pulmonary artery.
PRAZOSIN	chemblDrug	8	8.10791	actual	Homo sapiens	induced contractions in vessels ex vivo	cardiovascular	Tested for functional alpha-antagonist activity against norepinephrine in rabbit aorta and pulmonary artery.
PRAZOSIN	chemblDrug	8	8.10791	actual	Homo sapiens	induced contractions in vessels ex vivo	cardiovascular	Tested for functional alpha-antagonist activity against norepinephrine in rabbit aorta and pulmonary artery.
PRAZOSIN	chemblDrug	8	8.10791	actual	Homo sapiens	induced contractions in vessels ex vivo	cardiovascular	Tested for functional alpha-antagonist activity against norepinephrine in rabbit aorta and pulmonary artery.
758	molregno	4.74834	4.27227	predicted	Rattus norvegicus	blood pressure	cardiovascular	Antihypertensive activity in spontaneously hypertensive rat (SHR) by percent reduction in blood pressure at 5 mg/kg peroral administration at 1 hour
758	molregno	4.74834	4.27227	predicted	Rattus norvegicus	blood pressure	cardiovascular	Antihypertensive activity in spontaneously hypertensive rat (SHR) by percent reduction in blood pressure at 5 mg/kg peroral administration at 1 hour
758	molregno	4.74834	4.27227	predicted	Rattus norvegicus	blood pressure	cardiovascular	Antihypertensive activity in spontaneously hypertensive rat (SHR) by percent reduction in blood pressure at 5 mg/kg peroral administration at 1 hour
PRAZOSIN	chemblDrug	4.97958	8.10791	actual	Rattus norvegicus	blood pressure	cardiovascular	Antihypertensive activity in spontaneously hypertensive rat (SHR) by percent reduction in blood pressure at 5 mg/kg peroral administration at 1 hour
PRAZOSIN	chemblDrug	4.97958	8.10791	actual	Rattus norvegicus	blood pressure	cardiovascular	Antihypertensive activity in spontaneously hypertensive rat (SHR) by percent reduction in blood pressure at 5 mg/kg peroral administration at 1 hour
PRAZOSIN	chemblDrug	4.97958	8.10791	actual	Rattus norvegicus	blood pressure	cardiovascular	Antihypertensive activity in spontaneously hypertensive rat (SHR) by percent reduction in blood pressure at 5 mg/kg peroral administration at 1 hour
758	molregno	4.86789	4.27227	predicted	Rattus norvegicus	blood pressure	cardiovascular	Antihypertensive activity in spontaneously hypertensive rat (SHR) by percent reduction in blood pressure at 5 mg/kg peroral administration at 6 hour
758	molregno	4.86789	4.27227	predicted	Rattus norvegicus	blood pressure	cardiovascular	Antihypertensive activity in spontaneously hypertensive rat (SHR) by percent reduction in blood pressure at 5 mg/kg peroral administration at 6 hour
758	molregno	4.86789	4.27227	predicted	Rattus norvegicus	blood pressure	cardiovascular	Antihypertensive activity in spontaneously hypertensive rat (SHR) by percent reduction in blood pressure at 5 mg/kg peroral administration at 6 hour
517	molregno	4.50991	4.27227	predicted	Rattus norvegicus	blood pressure	cardiovascular	Antihypertensive activity in spontaneously hypertensive rat (SHR) by percent reduction in blood pressure at 5 mg/kg peroral administration at 6 hour
517	molregno	4.50991	4.27227	predicted	Rattus norvegicus	blood pressure	cardiovascular	Antihypertensive activity in spontaneously hypertensive rat (SHR) by percent reduction in blood pressure at 5 mg/kg peroral administration at 6 hour
517	molregno	4.50991	4.27227	predicted	Rattus norvegicus	blood pressure	cardiovascular	Antihypertensive activity in spontaneously hypertensive rat (SHR) by percent reduction in blood pressure at 5 mg/kg peroral administration at 6 hour
PRAZOSIN	chemblDrug	4.86789	8.10791	actual	Rattus norvegicus	blood pressure	cardiovascular	Antihypertensive activity in spontaneously hypertensive rat (SHR) by percent reduction in blood pressure at 5 mg/kg peroral administration at 6 hour
PRAZOSIN	chemblDrug	4.86789	8.10791	actual	Rattus norvegicus	blood pressure	cardiovascular	Antihypertensive activity in spontaneously hypertensive rat (SHR) by percent reduction in blood pressure at 5 mg/kg peroral administration at 6 hour
PRAZOSIN	chemblDrug	4.86789	8.10791	actual	Rattus norvegicus	blood pressure	cardiovascular	Antihypertensive activity in spontaneously hypertensive rat (SHR) by percent reduction in blood pressure at 5 mg/kg peroral administration at 6 hour
38140	molregno	9.18997	4.08729	predicted	Rattus norvegicus	induced contractions in vessels ex vivo	cardiovascular	Antagonism of norepinephrine induced contraction of rat isolated thoracic aorta.
PRAZOSIN	chemblDrug	8.91009	8.10791	actual	Rattus norvegicus	induced contractions in vessels ex vivo	cardiovascular	Antagonism of norepinephrine induced contraction of rat isolated thoracic aorta.
38703	molregno	8.54	4.3104	predicted	Rattus norvegicus	induced contractions in vessels ex vivo	cardiovascular	Antagonism of norepinephrine induced contraction of rat isolated thoracic aorta.
CYCLAZOSIN	drug	7.27003	4.13112	predicted	Rattus norvegicus	induced contractions in vessels ex vivo	cardiovascular	Antagonist activity against adrenergic Alpha-1D receptor in rat thoracic aorta assessed as noradrenaline-induced response
PRAZOSIN	chemblDrug	9.77006	8.10791	actual	Rattus norvegicus	induced contractions in vessels ex vivo	cardiovascular	Antagonist activity at adrenergic alpha 1D receptor in rat thoracic aorta assessed as inhibition of noradrenaline-induced contraction after 1 hr
1424111	molregno	10.6	4.23446	predicted	Rattus norvegicus	induced contractions in vessels ex vivo	cardiovascular	Antagonist activity at adrenergic alpha 1D receptor in rat thoracic aorta assessed as inhibition of noradrenaline-induced contraction after 1 hr
PRAZOSIN	chemblDrug	9.76955	8.10791	actual	Rattus norvegicus	induced contractions in vessels ex vivo	cardiovascular	Antagonist activity at adrenergic alpha 1D receptor in rat thoracic aorta assessed as inhibition of noradrenaline-induced contraction after 1 hr
1424111	molregno	10.6021	4.23446	predicted	Rattus norvegicus	induced contractions in vessels ex vivo	cardiovascular	Antagonist activity at adrenergic alpha 1D receptor in rat thoracic aorta assessed as inhibition of noradrenaline-induced contraction after 1 hr
CYCLAZOSIN	drug	9.21	4.13112	predicted	Rattus norvegicus	induced contractions in vessels ex vivo	cardiovascular	Antagonist activity at rat Alpha-1D adrenoceptor assessed as inhibition if norepenephrine-induced contraction of thoracic aorta
PRAZOSIN	chemblDrug	8.91009	8.10791	actual	Rattus norvegicus	induced contractions in vessels ex vivo	cardiovascular	Antagonistic affinity against Alpha-1D adrenergic receptor was determined in isolated thoracic aorta from rat
CYCLAZOSIN	drug	7.56992	4.13112	predicted	Rattus norvegicus	induced contractions in vessels ex vivo	cardiovascular	Antagonistic affinity against Alpha-1D adrenergic receptor was determined in isolated thoracic aorta from rat
38703	molregno	8.54	4.3104	predicted	Rattus norvegicus	induced contractions in vessels ex vivo	cardiovascular	Antagonistic affinity against Alpha-1D adrenergic receptor was determined in isolated thoracic aorta from rat
38141	molregno	7.33999	4.38309	predicted	Rattus norvegicus	induced contractions in vessels ex vivo	cardiovascular	Antagonistic affinity against Alpha-1D adrenergic receptor was determined in isolated thoracic aorta from rat
38140	molregno	9.18997	4.08729	predicted	Rattus norvegicus	induced contractions in vessels ex vivo	cardiovascular	Antagonistic affinity against Alpha-1D adrenergic receptor was determined in isolated thoracic aorta from rat
PRAZOSIN	chemblDrug	9.01002	8.10791	actual	Rattus norvegicus	induced contractions in vessels ex vivo	cardiovascular	Blocking activity was assessed by antagonism of (-)-noradrenaline induced contraction of rat thoracic aorta (Alpha-1D adrenoceptor)
299484	molregno	7.9201	4.23984	predicted	Rattus norvegicus	induced contractions in vessels ex vivo	cardiovascular	Blocking activity was assessed by antagonism of (-)-noradrenaline induced contraction of rat thoracic aorta (Alpha-1D adrenoceptor)
[truncated: 307 more rows]
